# Supplementary material for: Microbial Ecology of the Hive and Pollination Landscape: Bacterial Associates from Floral Nectar, the Alimentary Tract and Stored Food of Honey Bees (Apis mellifera)
Source: PLoS One. 2013 Dec 17;8(12):e83125. doi: 10.1371/journal.pone.0083125 (PMC3866269; doi:10.1371/journal.pone.0083125)
Supplement: Table S1 — Sampling summary and bacterial growth by culture conditions. (XLSX) [file pone.0083125.s003.xlsx]

## Sheet: Culture conditions
Table S1. Frequency of occurrence of bacteria from the honey bee alimentary tract and stored food by culture conditions†.
Taxonomic designation	Crop (412)				Midgut (50)				Hindgut (220)				Beebread (186)				Honey (32)
Core gut bacteria*	freq.	O2	CO2		freq.	O2	CO2		freq.	O2	CO2		freq.	O2	CO2		freq.	O2	CO2
Lactobacillus Firm 5	0.195	m	m		0				0.203	c,m	c,m		0.005	m			0
Lactobacillus Firm 4	0.048	m	m		0				0.028		m		0.01	m	m		0
Snodgrassella alvi	0.002		t		0.06	t			0.005		t		0.005		l		0
Gilliamella apicola (Gamma1)	0				0.14	b,t	t		0.051	t	b,t		0				0
Gammaproteobacteria (Gamma2)	0				0				0				0				0
Alpha 2.1 (Acetobacteraceae)	0				0.02		t		0.065		c,t		0.01	c	t		0
Bifidobacterium	0.007		m		0.02		b		0.046	t	b,t		0				0
Non-Core
Lactobacillus kunkeei	0.58	m,t	b,m,s,t		0.12	m	m		0.37	c,m,t	b,c,m,t		0.17	c,p,s	b,c,l,m,t,y		0.182	s,t
Alpha 2.2 (Acetobacteraceae)	0.058	m	b,s		0				0.018	c	c		0.05	c,m,s	b,c,s,t		0.243	b,t
Fructobacillus spp.	0.09	m,t	b,m,t		0.04	m	m		0.01	b	c,t		0.15	b,p,s,t	b,m,p,s,y		0
Bacillus spp.	0.005		b		0.06		b,t		0.02	t	b		0.1	b,s,t	b,t,y		0.121	b,s,t
Actinobacteria	0.002		b		0.14	b,t	t		0.01	b	b		0.25	I,t,y	t,y		0.182	b,s,t
Staphylococcus	0				0.1	t	m,t		0.006				0.13	b,c,m,s,t	b,s,t		0.09	m
Other Firmicutes	0				0.08		b,t		0.014				0.02	b,t	s,t		0.182	b,t
Enterobacteriaceae	0				0.16	t	t		0.16	b,t	c,b,t		0.03	b,l	y		0
Others	0.01		b,m,s		0.06		b,t		0				0.07	b,c	t,l		0
* Phylogenetic groups described in Martinson (2011) occurring in 80-100% of individual bee guts according to 454-amplicon pyrosequencing from three remote locations (see methods) .
† All bacteria cultured at 35C, O2 = ambient air, CO2 = elevated carbon dioxide (5%). The presence of a letter indicates growth. See media abreviations and pH values below.
Sample sizes in parentheses.
Media abbreviations	pH
b: Brain heart infusion	7.4
c: Candida BCG	6.1
l: Luria-Bertani	7
m: de Man Rogosa Sharpe	5.7
p: Potato Dextrose	5.6
s: Sabouraud Dextrose	5.6
t: Tryptone soy	7.3
y: Yeast malt	6.2

## Sheet: Sampling summary
Table S1. Number of colonies sampled by environment
Environment	Colonies sampled	Number of alimentary tracts producing sequences
Crop
2010-02-01	P1	8
	P2	5
	P3	4
	P6	9
	P7	5
2011-05-01	K1	9
	K2	5
	K3	3
	K6	9
	K7	7
2011-07-01	K2	9
	K7	7
	K8	9
2011-10-01	#14	10
	#19	9
	#20	10
2012-04-19	A11	3
	A12	3
	A13	3
2012-05-02	A11	3
	A12	3
	A13	3
2012-05-12	A11	3
	A12	3
	A13	3
2012-05-23	A11	3
	A12	3
	A13	3
Midgut
2012-05-10	A2	10
	A3	12
	A8	4
Hindgut
2012-05-10	A3	8
	A5	12
	A7	8
Bee Bread Cultured	Colonies sampled	Number of six pooled plugs (per colony)
2011-07-01	K3	10
	K7	10
	K8	10
2012-05-01	#19	10
	#20	10
Bee Bread Cloned
2011-11-07	#19	4
	#20	4
Honey	Colonies sampled	1ml aliquots (per colony)
2012-05-01	#19	3
	#20	3
Flowers	Number of plants sampled	Flowers sampled per plant
5/1/2012	Oppuntia (4)	2
	Cholla (4)	2
	Mesquite (8)	10
	Acacia (8)	10
