# Supplementary material for: Microbial Ecology of the Hive and Pollination Landscape: Bacterial Associates from Floral Nectar, the Alimentary Tract and Stored Food of Honey Bees (Apis mellifera)
Source: PLoS One. 2013 Dec 17;8(12):e83125. doi: 10.1371/journal.pone.0083125 (PMC3866269; doi:10.1371/journal.pone.0083125)
Supplement: Table S3 — Accessions, RDP classifications and NCBI hits for midgut and hindgut isolates. (XLSX) [file pone.0083125.s005.xlsx]

## Sheet: May2012 Midgut
Table S3. Accession numbers and RDP and NCBI classifications for midgut isolates
Source (Tissue/Pollen)	Accession	Date of Collection	Isolate #	Colony	Alimentary Tract	Media	Cultureing Environment	Primers Used for Sequence	Domain		Phylum		Class		Order		Family		Genus		NCBI Hits and %Identity
Midgut	KF600102	2012-05-11	M2_1_2B	A2	1	BHI	CO2	27F & 1522R	Bacteria	1	Actinobacteria	1	Actinobacteria	1	Bifidobacteriales	1	Bifidobacteriaceae	1	Bifidobacterium	1	Bifidobacterium sp. PEB0163 16S ribosomal RNA gene, partial sequence 99%	JQ673235.1
Midgut	KF600103	2012-05-11	M2_1_2M	A2	1	MRS	O2	27F & 1522R	Bacteria	1	Firmicutes	1	Bacilli	1	Lactobacillales	1	Lactobacillaceae	1	Lactobacillus	1	Lactobacillus kunkeei strain 100-1 16S ribosomal RNA gene, partial sequence 99%	JQ009336.1
Midgut	KF600104	2012-05-11	M2_1_2T	A2	1	TSA	CO2	27F & 1522R	Bacteria	1	Firmicutes	1	Bacilli	1	Lactobacillales	1	Enterococcaceae	1	Enterococcus	1	Enterococcus casseliflavus strain JDG187 16S ribosomal RNA gene, partial sequence 99%	JX035954.1
Midgut	KF600105	2012-05-11	M2_1_3T	A2	1	TSA	CO2	27F & 1522R	Bacteria	1	Proteobacteria	1	Gammaproteobacteria	1	Enterobacteriales	1	Enterobacteriaceae	1	Enterobacter	0.26	Enterobacter cloacae strain HPCQ8CR14 16S ribosomal RNA gene, partial sequence 97%	JQ512963.1
Midgut	KF600106	2012-05-11	M2_10_1B	A2	10	BHI	O2	27F & 1522R	Bacteria	1	Actinobacteria	1	Actinobacteria	1	Actinomycetales	1	Microbacteriaceae	1	Micrococcus	0.97	Micrococcus luteus strain S23 16S ribosomal RNA gene, partial sequence 99%	JX007957.1
Midgut	KF600107	2012-05-11	M2_10_2B	A2	10	BHI	O2	27F & 1522R	Bacteria	1	Actinobacteria	1	Actinobacteria	1	Actinomycetales	1	Micrococcaceae	1	Arthrobacter	0.98	Arthrobacter sp. RE 64 partial 16S rRNA gene, strain RE 64 99%	FR749844.1
Midgut	KF600108	2012-05-11	M2_11_1M	A2	11	MRS	O2	27F & 1522R	Bacteria	1	Firmicutes	1	Bacilli	1	Bacillales	1	Staphylococcaceae	1	Staphylococcus	1	Uncultured bacterium clone a-25 16S ribosomal RNA gene, partial sequence 99%	JX040366.1
Midgut	KF600109	2012-05-11	M2_11_3T	A2	11	TSA	O2	27F & 1522R	Bacteria	1	Proteobacteria	1	Betaproteobacteria	1	Neisseriales	1	Neisseriaceae	1	Kingella	0.42	Candidatus Snodgrassella alvi clone SHOA733 16S ribosomal RNA gene, partial sequence 99%	JQ746651.3
Midgut	KF600110	2012-05-11	M2_11_4T	A2	11	TSA	O2	27F & 1522R	Bacteria	1	Proteobacteria	1	Gammaproteobacteria	1	Enterobacteriales	1	Enterobacteriaceae	1	Enterobacter	0.8	Enterobacter hormaechei strain T-39 16S ribosomal RNA gene, partial sequence 99%	JN969314.1
Midgut	KF600111	2012-05-11	M2_2_1M	A2	2	MRS	O2	27F & 1522R	Bacteria	1	Firmicutes	1	Bacilli	1	Lactobacillales	1	Lactobacillaceae	1	Lactobacillus	1	Lactobacillus kunkeei strain 100-1 16S ribosomal RNA gene, partial sequence 99%	JQ009336.1
Midgut	KF600112	2012-05-11	M2_2_1T	A2	2	TSA	CO2	27F & 1522R	Bacteria	1	Proteobacteria	1	Gammaproteobacteria	1	Gammaproteobacteria_incertae_sedis	1	Orbus	1	Orbus	1	Pasteurellaceae bacterium Hma5 16S ribosomal RNA gene, partial sequence 99%	EF187247.1
Midgut	KF600113	2012-05-11	M2_4_2B	A2	4	BHI	CO2	27F & 1522R	Bacteria	1	Firmicutes	1	Bacilli	1	Bacillales	1	Bacillaceae 1	1	Bacillus	1	Bacillus flexus strain WY2 16S ribosomal RNA gene, partial sequence 100%	JQ936679.1
Midgut	KF600114	2012-05-11	M2_5_1B	A2	5	BHI	CO2	27F & 1522R	Bacteria	1	Firmicutes	1	Bacilli	1	Lactobacillales	1	Enterococcaceae	1	Enterococcus	1	Enterococcus casseliflavus strain JDG187 16S ribosomal RNA gene, partial sequence 99%	JX035954.1
Midgut	KF600115	2012-05-11	M2_5_1M	A2	5	MRS	CO2	27F & 1522R	Bacteria	1	Firmicutes	1	Bacilli	1	Lactobacillales	1	Lactobacillaceae	1	Lactobacillus	1	Lactobacillus kunkeei strain 100-1 16S ribosomal RNA gene, partial sequence 100%	JQ009336.1
Midgut	KF600116	2012-05-11	M2_5_1T	A3	5	TSA	CO2	27F & 1522R	Bacteria	1	Firmicutes	1	Bacilli	1	Bacillales	1	Bacillaceae 1	1	Bacillus	1	Bacillus weihenstephanensis partial 16S rRNA gene, strain 0310ARD12L_1 100%	FR848411.1
Midgut	KF600117	2012-05-11	M2_5_2B	A2	5	BHI	CO2	27F & 1522R	Bacteria	1	Proteobacteria	1	Gammaproteobacteria	1	Aeromonadales	1	Aeromonadaceae	1	Aeromonas	1	Aeromonas veronii strain M-T-TSA 86 16S ribosomal RNA gene, partial sequence 99%	JQ795750.1
Midgut	KF600118	2012-05-11	M2_5_4T	A2	5	TSA	CO2	27F & 1522R	Bacteria	1	Proteobacteria	1	Gammaproteobacteria	1	Aeromonadales	1	Aeromonadaceae	1	Aeromonas	1	Aeromonas veronii strain M-T-TSA 86 16S ribosomal RNA gene, partial sequence 100%	JQ795750.1
Midgut	KF600119	2012-05-11	M2_6_1B	A2	6	BHI	CO2	27F & 1522R	Bacteria	1	Firmicutes	1	Bacilli	1	Lactobacillales	1	Enterococcaceae	1	Enterococcus	1	Enterococcus casseliflavus strain JDG187 16S ribosomal RNA gene, partial sequence 99%	JX035954.1
Midgut	KF600120	2012-05-11	M2_8_1T	A2	8	TSA	O2	27F & 1522R	Bacteria	1	Actinobacteria	1	Actinobacteria	1	Actinomycetales	1	Propionibacteriaceae	1	Propionibacterium	1	Uncultured bacterium clone nbu323g08c1 16S ribosomal RNA gene, partial sequence 100%	GQ023884.1
Midgut	KF600121	2012-05-11	M2_8_2B	A2	8	BHI	O2	27F & 1522R	Bacteria	1	Proteobacteria	1	Gammaproteobacteria	1	Gammaproteobacteria_incertae_sedis	1	Orbus	1	Orbus	1	Pasteurellaceae bacterium Hma5 16S ribosomal RNA gene, partial sequence 98%	EF187247.1
Midgut	KF600122	2012-05-11	M2_9_1T	A2	9	TSA	CO2	27F & 1522R	Bacteria	1	Proteobacteria	1	Gammaproteobacteria	1	Gammaproteobacteria_incertae_sedis	1	Orbus	1	Orbus	1	Candidatus Gilliamella apicola clone pAJ206 16S ribosomal RNA gene, partial sequence 99%	AY370192.1
Midgut	KF600123	2012-05-11	M3_1_1_2T	A3	1	TSA	CO2	27F & 1522R	Bacteria	1	Actinobacteria	1	Actinobacteria	1	Actinomycetales	1	Microbacteriaceae	1	Microbacterium	1	Microbacterium barkeri strain PDLH 16S ribosomal RNA gene, partial sequence 99%	JN934388.1
Midgut	KF600124	2012-05-11	M3_10_1T	A3	10	TSA	CO2	27F & 1522R	Bacteria	1	Proteobacteria	1	Alphaproteobacteria	1	Rhodospirillales	1	Acetobacteraceae	1	Ameyamaea	0.48	Uncultured Acetobacteraceae bacterium clone SHOB655 16S ribosomal RNA gene, partial sequence 97%	HM112357.1
Midgut	KF600125	2012-05-11	M3_11_1T	A3	11	TSA	O2	27F & 1522R	Bacteria	1	Proteobacteria	1	Betaproteobacteria	1	Neisseriales	1	Neisseriaceae	1	Kingella	0.43	Candidatus Snodgrassella alvi clone pAJ198 16S ribosomal RNA gene, partial sequence 99%	JQ746651.2
Midgut	KF600126	2012-05-11	M3_12_1T	A3	12	TSA	O2	27F & 1522R	Bacteria	1	Actinobacteria	1	Actinobacteria	1	Actinomycetales	1	Microbacteriaceae	1	Microbacterium	0.97	Microbacterium sp. MG-2011-86-GJ partial 16S rRNA gene, strain 86, isolate GJ 99%	FR872487.1
Midgut	KF600127	2012-05-11	M3_12_2T	A3	12	TSA	O2	27F & 1522R	Bacteria	1	Proteobacteria	1	Gammaproteobacteria	1	Enterobacteriales	1	Enterobacteriaceae	1	Enterobacter	0.81	Enterobacter hormaechei strain T-39 16S ribosomal RNA gene, partial sequence 99%	JN969314.2
Midgut	KF600128	2012-05-11	M3_12_4T	A3	12	TSA	O2	27F & 1522R	Bacteria	1	Firmicutes	1	Bacilli	1	Bacillales	1	Staphylococcaceae	1	Staphylococcus	1	Staphylococcus hominis strain +Y112 16S ribosomal RNA gene, partial sequence 100%	JX077103.1
Midgut	KF600129	2012-05-11	M3_12_5T	A3	12	TSA	O2	27F & 1522R	Bacteria	1	Firmicutes	1	Bacilli	1	Bacillales	1	Staphylococcaceae	1	Staphylococcus	1	Staphylococcus hominis strain +Y112 16S ribosomal RNA gene, partial sequence 100%	JX077103.1
Midgut	KF600130	2012-05-11	M3_2_1T	A3	2	TSA	CO2	27F & 1522R	Bacteria	1	Proteobacteria	1	Gammaproteobacteria	1	Enterobacteriales	1	Enterobacteriaceae	1	Enterobacter	0.8	Enterobacter hormaechei strain T-39 16S ribosomal RNA gene, partial sequence 99%	JN969314.3
Midgut	KF600131	2012-05-11	M3_2_2T	A3	2	TSA	CO2	27F & 1522R	Bacteria	1	Firmicutes	1	Bacilli	1	Bacillales	1	Staphylococcaceae	1	Staphylococcus	1	Staphylococcus epidermidis strain -Y76 16S ribosomal RNA gene, partial sequence 100%	JX067904.1
Midgut	KF600132	2012-05-11	M3_3_1T	A3	3	TSA	CO2	27F & 1522R	Bacteria	1	Firmicutes	1	Bacilli	1	Bacillales	1	Bacillaceae 1	1	Bacillus	1	Bacillus megaterium strain GX15 16S ribosomal RNA gene, partial sequence 99%	HQ018866.1
Midgut	KF600133	2012-05-11	M3_3_3T	A3	3	TSA	CO2	27F & 1522R	Bacteria	1	Proteobacteria	1	Betaproteobacteria	1	Burkholderiales	1	Burkholderiaceae	1	Cupriavidus	1	Cupriavidus respiraculi strain TFD48 16S ribosomal RNA gene, partial sequence 99%	EU827493.1
Midgut	KF600134	2012-05-11	M3_3_4T	A3	3	TSA	CO2	27F & 1522R	Bacteria	1	Actinobacteria	1	Actinobacteria	1	Actinomycetales	1	Microbacteriaceae	1	Microbacterium	1	Microbacterium esteraromaticum strain cp22 16S ribosomal RNA gene, partial sequence 99%	JQ670773.1
Midgut	KF600135	2012-05-11	M3_4_2M	A2	4	MRS	O2	27F & 1522R	Bacteria	1	Firmicutes	1	Bacilli	1	Lactobacillales	1	Leuconostocaceae	1	Fructobacillus	1	Fructobacillus fructosus gene for 16S rRNA, partial sequence, strain NBRC 3516 99%	AB680098.1
Midgut	KF600136	2012-05-11	M3_5_1T	A3	5	TSA	CO2	27F & 1522R	Bacteria	1	Proteobacteria	1	Gammaproteobacteria	1	Enterobacteriales	1	Enterobacteriaceae	1	Enterobacter	0.88	Enterobacter hormaechei strain T-39 16S ribosomal RNA gene, partial sequence 99%	JN969314.4
Midgut	KF600137	2012-05-11	M3_5_2T	A3	5	TSA	CO2	27F & 1522R	Bacteria	1	Proteobacteria	1	Gammaproteobacteria	1	Enterobacteriales	1	Enterobacteriaceae	1	Pantoea	0.89	Pantoea wallisii strain LMG 26278 16S ribosomal RNA gene, complete sequence 99%	JF295058.1
Midgut	KF600138	2012-05-11	M3_5_3T	A3	5	TSA	CO2	27F & 1522R	Bacteria	1	Proteobacteria	1	Gammaproteobacteria	1	Enterobacteriales	1	Enterobacteriaceae	1	Enterobacter	0.83	Enterobacter hormaechei strain T-39 16S ribosomal RNA gene, partial sequence 99%	JN969314.5
Midgut	KF600139	2012-05-11	M3_5_5T	A3	5	TSA	CO2	27F & 1522R	Bacteria	1	Proteobacteria	1	Gammaproteobacteria	1	Enterobacteriales	1	Enterobacteriaceae	1	Enterobacter	0.84	Enterobacter hormaechei strain T-39 16S ribosomal RNA gene, partial sequence 99%	JN969314.6
Midgut	KF600140	2012-05-11	M3_6_1T	A3	6	TSA	CO2	27F & 1522R	Bacteria	1	Proteobacteria	1	Gammaproteobacteria	1	Gammaproteobacteria_incertae_sedis	1	Orbus	1	Orbus	1	Gamma proteobacterium PEB0174 16S ribosomal RNA gene, partial sequence 99%	JQ673249.1
Midgut	KF600141	2012-05-11	M3_6_2T	A3	6	TSA	CO2	27F & 1522R	Bacteria	1	Proteobacteria	1	Gammaproteobacteria	1	Gammaproteobacteria_incertae_sedis	1	Orbus	1	Orbus	1	Candidatus Gilliamella apicola clone pAJ206 16S ribosomal RNA gene, partial sequence 99%	AY370192.1
Midgut	KF600142	2012-05-11	M3_7_1T	A3	7	TSA	O2	27F & 1522R	Bacteria	1	Proteobacteria	1	Betaproteobacteria	1	Neisseriales	1	Neisseriaceae	1	Stenoxybacter	0.45	Candidatus Snodgrassella alvi clone Dg1 16S ribosomal RNA gene, partial sequence 99%	JQ746651.1
Midgut	KF600143	2012-05-11	M3_7_2T	A3	7	TSA	O2	27F & 1522R	Bacteria	1	Actinobacteria	1	Actinobacteria	1	Actinomycetales	1	Bogoriellaceae	1	Georgenia	1	Georgenia ferrireducens strain F64 16S ribosomal RNA gene, partial sequence 100%	EU095256.1
Midgut	KF600144	2012-05-11	M3_8_1M	A2	8	MRS	CO2	27F & 1522R	Bacteria	1	Firmicutes	1	Bacilli	1	Lactobacillales	1	Leuconostocaceae	1	Fructobacillus	1	Fructobacillus fructosus gene for 16S rRNA, partial sequence, strain NBRC 3516 99%	AB680098.1
Midgut	KF600145	2012-05-11	M3_8_2T	A3	8	TSA	O2	27F & 1522R	Bacteria	1	Proteobacteria	1	Gammaproteobacteria	1	Gammaproteobacteria_incertae_sedis	1	Orbus	1	Orbus	1	Candidatus Gilliamella apicola clone pAJ206 16S ribosomal RNA gene, partial sequence 99%	AY370192.1
Midgut	KF600146	2012-05-11	M3_9_1T	A3	9	TSA	CO2	27F & 1522R	Bacteria	1	Firmicutes	1	Bacilli	1	Bacillales	1	Staphylococcaceae	1	Staphylococcus	1	Staphylococcus hominis strain +Y112 16S ribosomal RNA gene, partial sequence	JX077103.1
Midgut	KF600147	2012-05-11	M8_11_2T	A8	11	TSA	CO2	27F & 1522R	Bacteria	1	Firmicutes	1	Bacilli	1	Lactobacillales	1	Streptococcaceae	1	Streptococcus	1	Uncultured organism clone ELU0068-T458-S-NIPCRAMgANa_000211, partial sequence 100%	HQ771522.1
Midgut	KF600148	2012-05-11	M8_11_3T	A8	11	TSA	O2	27F & 1522R	Bacteria	1	Proteobacteria	1	Gammaproteobacteria	1	Gammaproteobacteria_incertae_sedis	1	Orbus	1	Orbus	1	Pasteurellaceae bacterium Hma5 16S ribosomal RNA gene, partial sequence 99%	EF187247.1
Midgut	KF600149	2012-05-11	M8_2_1M	A8	2	MRS	O2	27F & 1522R	Bacteria	1	Firmicutes	1	Bacilli	1	Lactobacillales	1	Lactobacillaceae	1	Lactobacillus	1	Lactobacillus kunkeei strain 100-1 16S ribosomal RNA gene, partial sequence 99%	JQ009336.1
Midgut	KF600150	2012-05-11	M8_8_1M	A8	8	MRS	CO2	27F & 1522R	Bacteria	1	Firmicutes	1	Bacilli	1	Lactobacillales	1	Lactobacillaceae	1	Lactobacillus	1	Lactobacillus kunkeei strain 100-1 16S ribosomal RNA gene, partial sequence 99%	JQ009336.1
Midgut	KF600151	2012-05-11	M8_9_1M	A8	9	MRS	CO2	27F & 1522R	Bacteria	1	Firmicutes	1	Bacilli	1	Lactobacillales	1	Lactobacillaceae	1	Lactobacillus	1	Lactobacillus kunkeei strain 100-1 16S ribosomal RNA gene, partial sequence 99%	JQ009336.1

## Sheet: May2012 Hindgut
Table S3. Accession numbers and RDP and NCBI classifications for hindgut isolates
Source (Tissue/Pollen)	Accession	Date of Collection	Isolate #	Colony	Alimentary Tract	Media	Culturing Environment	Primers Used for Sequence	Domain		Phylum		Class		Order		Family		Genus		NCBI Hits and %Identity
Hindgut	KF600152	2012-05-01	G3_1_1M	A3	1	MRS	O2	27F-1522R	Bacteria	1	Firmicutes	1	Bacilli	1	Lactobacillales	1	Lactobacillaceae	0.88	Lactobacillus	0.86	Lactobacillus sp. Mbobb2r6 16S ribosomal RNA gene, partial sequence 99%	HM534802.1
Hindgut	KF600153	2012-05-01	G3_1_2M	A3	1	MRS	O2	27F-1522R	Bacteria	1	Firmicutes	1	Bacilli	1	Lactobacillales	1	Lactobacillaceae	0.88	Lactobacillus	0.86	Lactobacillus sp. Mbobb2r6 16S ribosomal RNA gene, partial sequence 99%	HM534802.1
Hindgut	KF600154	2012-05-01	G3_1_3M	A3	1	MRS	O2	27F-1522R	Bacteria	1	Firmicutes	1	Bacilli	1	Lactobacillales	1	Lactobacillaceae	1	Lactobacillus	1	Lactobacillus kunkeei strain 100-1 16S ribosomal RNA gene, partial sequence 100%	JQ009336.1
Hindgut	KF600155	2012-05-01	G3_1_4M	A3	1	MRS	O2	27F-1522R	Bacteria	1	Firmicutes	1	Bacilli	1	Lactobacillales	1	Lactobacillaceae	0.97	Lactobacillus	0.95	Lactobacillus sp. Acpor9 16S ribosomal RNA gene, partial sequence 99%	HM534782.1
Hindgut	KF600156	2012-05-01	G3_2_1M	A3	2	MRS	O2	27F-1522R	Bacteria	1	Firmicutes	1	Bacilli	1	Lactobacillales	1	Lactobacillaceae	0.95	Lactobacillus	0.95	Lactobacillus sp. Sal8 16S ribosomal RNA gene, partial sequence 99%	HQ842700.1
Hindgut	KF600157	2012-05-01	G3_2_2M	A3	2	MRS	O2	27F-1522R	Bacteria	1	Firmicutes	1	Bacilli	1	Lactobacillales	1	Lactobacillaceae	0.94	Lactobacillus	0.92	Lactobacillus sp. Afpoto7 16S ribosomal RNA gene, partial sequence 100%	HM534804.1
Hindgut	KF600158	2012-05-01	G3_2_3M	A3	2	MRS	O2	27F-1522R	Bacteria	1	Firmicutes	1	Bacilli	1	Lactobacillales	1	Lactobacillaceae	0.93	Lactobacillus	0.92	Lactobacillus sp. Afpoto7 16S ribosomal RNA gene, partial sequence 100%	HM534804.1
Hindgut	KF600159	2012-05-01	G3_2_4M	A3	2	MRS	O2	27F-1522R	Bacteria	1	Firmicutes	1	Bacilli	1	Lactobacillales	1	Lactobacillaceae	0.97	Lactobacillus	0.94	Lactobacillus sp. Afpoto7 16S ribosomal RNA gene, partial sequence 100%	HM534804.1
Hindgut	KF600160	2012-05-01	G3_3_1C	A3	3	Candida	O2	27F-1522R	Bacteria	1	Firmicutes	1	Bacilli	1	Lactobacillales	1	Lactobacillaceae	1	Lactobacillus	1	Lactobacillus kunkeei strain 100-1 16S ribosomal RNA gene, partial sequence 100%	JQ009336.1
Hindgut	KF600161	2012-05-01	G3_3_1M	A3	3	MRS	O2	27F-1522R	Bacteria	1	Firmicutes	1	Bacilli	1	Lactobacillales	1	Lactobacillaceae	0.96	Lactobacillus	0.96	Lactobacillus sp. Afpoto7 16S ribosomal RNA gene, partial sequence 100%	HM534804.1
Hindgut	KF600162	2012-05-01	G3_3_2M	A3	3	MRS	O2	27F-1522R	Bacteria	1	Firmicutes	1	Bacilli	1	Lactobacillales	1	Lactobacillaceae	0.98	Lactobacillus	0.98	Lactobacillus sp. S4B 16S ribosomal RNA gene, partial sequence 100%	HQ842698.1
Hindgut	KF600163	2012-05-01	G3_3_3M	A3	3	MRS	O2	27F-1522R	Bacteria	1	Firmicutes	1	Bacilli	1	Lactobacillales	1	Lactobacillaceae	0.87	Lactobacillus	0.85	Lactobacillus sp. Afpoto7 16S ribosomal RNA gene, partial sequence 100%	HM534804.1
Hindgut	KF600164	2012-05-01	G3_4_1B	A3	4	BHI	O2	27F-1522R	Bacteria	1	Proteobacteria	1	Gammaproteobacteria	1	Enterobacteriales	1	Enterobacteriaceae	1	Morganella	1	Uncultured Morganella sp. clone 48 16S ribosomal RNA gene, partial sequence 99%	EU135782.1
Hindgut	KF600165	2012-05-01	G3_4_1M	A3	4	MRS	O2	27F-1522R	Bacteria	1	Firmicutes	1	Bacilli	1	Lactobacillales	1	Lactobacillaceae	0.94	Lactobacillus	0.92	Uncultured Lactobacillus sp. clone SHOG595 16S ribosomal RNA gene, partial sequence 100%	HM113230.1
Hindgut	KF600166	2012-05-01	G3_4_1T	A3	4	TSA	O2	27F-1522R	Bacteria	1	Proteobacteria	1	Gammaproteobacteria	1	Enterobacteriales	1	Enterobacteriaceae	1	Morganella	1	Uncultured Morganella sp. clone 48 16S ribosomal RNA gene, partial sequence 100%	EU135782.1
Hindgut	KF600167	2012-05-01	G3_4_2B	A3	4	BHI	O2	27F-1522R	Bacteria	1	Proteobacteria	1	Gammaproteobacteria	1	Enterobacteriales	1	Enterobacteriaceae	1	Morganella	1	Morganella morganii strain W53-1 16S ribosomal RNA gene, partial sequence 100%	JX393012.1
Hindgut	KF600168	2012-05-01	G3_4_2C	A3	4	Candida	O2	27F-1522R	Bacteria	1	Firmicutes	1	Bacilli	1	Lactobacillales	1	Lactobacillaceae	0.99	Lactobacillus	0.99	Lactobacillus sp. MbopO2r2 16S ribosomal RNA gene, partial sequence 100%	HM534803.1
Hindgut	KF600169	2012-05-01	G3_4_2M	A3	4	MRS	O2	27F-1522R	Bacteria	1	Firmicutes	1	Bacilli	1	Lactobacillales	1	Lactobacillaceae	0.92	Lactobacillus	0.89	Uncultured Lactobacillus sp. clone SHOG595 16S ribosomal RNA gene, partial sequence 100%	HM113230.1
Hindgut	KF600170	2012-05-01	G3_4_2T	A3	4	TSA	O2	27F-1522R	Bacteria	1	Proteobacteria	1	Gammaproteobacteria	1	Enterobacteriales	1	Enterobacteriaceae	1	Morganella	1	Uncultured Morganella sp. clone 48 16S ribosomal RNA gene, partial sequence 100%	EU135782.1
Hindgut	KF600171	2012-05-01	G3_4_3B	A3	4	BHI	O2	27F-1522R	Bacteria	1	Proteobacteria	1	Gammaproteobacteria	1	Enterobacteriales	1	Enterobacteriaceae	1	Morganella	1	Morganella morganii strain W53-1 16S ribosomal RNA gene, partial sequence 100%	JX393012.1
Hindgut	KF600172	2012-05-01	G3_4_3C	A3	4	Candida	O2	27F-1522R	Bacteria	1	Firmicutes	1	Bacilli	1	Lactobacillales	1	Lactobacillaceae	0.88	Lactobacillus	0.83	Lactobacillus sp. MbopO2r2 16S ribosomal RNA gene, partial sequence 100%	HM534803.1
Hindgut	KF600173	2012-05-01	G3_4_3M	A3	4	MRS	O2	27F-1522R	Bacteria	1	Firmicutes	1	Bacilli	1	Lactobacillales	0.99	Lactobacillaceae	0.91	Lactobacillus	0.91	Uncultured Lactobacillus sp. clone SHOG595 16S ribosomal RNA gene, partial sequence 100%	HM113230.1
Hindgut	KF600174	2012-05-01	G3_4_3T	A3	4	TSA	O2	27F-1522R	Bacteria	1	Proteobacteria	1	Gammaproteobacteria	1	Enterobacteriales	1	Enterobacteriaceae	1	Morganella	1	Uncultured Morganella sp. clone 48 16S ribosomal RNA gene, partial sequence 100%	EU135782.1
Hindgut	KF600175	2012-05-01	G3_4_4B	A3	4	BHI	O2	27F-1522R	Bacteria	1	Proteobacteria	1	Gammaproteobacteria	1	Enterobacteriales	1	Enterobacteriaceae	1	Morganella	1	Uncultured Morganella sp. clone 48 16S ribosomal RNA gene, partial sequence 100%	EU135782.1
Hindgut	KF600176	2012-05-01	G3_4_4M	A3	4	MRS	O2	27F-1522R	Bacteria	1	Firmicutes	1	Bacilli	1	Lactobacillales	1	Lactobacillaceae	0.9	Lactobacillus	0.9	Uncultured Lactobacillus sp. clone SHOG595 16S ribosomal RNA gene, partial sequence	HM113230.1
Hindgut	KF600177	2012-05-01	G3_4_4T	A3	4	TSA	O2	27F-1522R	Bacteria	1	Proteobacteria	1	Gammaproteobacteria	1	Enterobacteriales	1	Enterobacteriaceae	1	Morganella	1	Uncultured Morganella sp. clone 48 16S ribosomal RNA gene, partial sequence 100%	EU135782.1
Hindgut	KF600178	2012-05-01	G3_5_1M	A3	5	MRS	CO2	27F-1522R	Bacteria	1	Firmicutes	1	Bacilli	1	Lactobacillales	1	Lactobacillaceae	1	Lactobacillus	0.91	Lactobacillus sp. MbohO2r2 16S ribosomal RNA gene, partial sequence 100%	HM534813.1
Hindgut	KF600179	2012-05-01	G3_5_2M	A3	5	MRS	CO2	27F-1522R	Bacteria	1	Firmicutes	1	Bacilli	1	Lactobacillales	1	Lactobacillaceae	1	Lactobacillus	0.93	Lactobacillus sp. MbohO2r2 16S ribosomal RNA gene, partial sequence 100%	HM534813.1
Hindgut	KF600180	2012-05-01	G3_5_3M	A3	5	MRS	CO2	27F-1522R	Bacteria	1	Firmicutes	1	Bacilli	1	Lactobacillales	1	Lactobacillaceae	1	Lactobacillus	0.97	Uncultured Lactobacillus sp. clone SHOG653 16S ribosomal RNA gene	HM113271.1
Hindgut	KF600181	2012-05-01	G3_5_4M	A3	5	MRS	CO2	27F-1522R	Bacteria	1	Firmicutes	1	Bacilli	1	Lactobacillales	1	Lactobacillaceae	1	Lactobacillus	0.93	Lactobacillus sp. MbohO2r2 16S ribosomal RNA gene, partial sequence 100%	HM534813.1
Hindgut	KF600182	2012-05-01	G3_6_1M	A3	6	MRS	CO2	27F-1522R	Bacteria	1	Firmicutes	1	Bacilli	1	Lactobacillales	1	Lactobacillaceae	1	Lactobacillus	1	Lactobacillus kunkeei strain 100-1 16S ribosomal RNA gene, partial sequence 100%	JQ009336.1
Hindgut	KF600183	2012-05-01	G3_6_2M	A3	6	MRS	CO2	27F-1522R	Bacteria	1	Firmicutes	1	Bacilli	1	Lactobacillales	1	Lactobacillaceae	0.8	Lactobacillus	0.75	Uncultured Lactobacillus sp. clone SHOG595 16S ribosomal RNA gene, partial sequence 99%	HM113230.1
Hindgut	KF600184	2012-05-01	G3_6_3M	A3	6	MRS	CO2	27F-1522R	Bacteria	1	Firmicutes	1	Bacilli	1	Lactobacillales	1	Lactobacillaceae	0.97	Lactobacillus	0.97	Uncultured Lactobacillus sp. clone SHOG595 16S ribosomal RNA gene, partial sequence 100%	HM113230.1
Hindgut	KF600185	2012-05-01	G3_6_4M	A3	6	MRS	CO2	27F-1522R	Bacteria	1	Firmicutes	1	Bacilli	1	Lactobacillales	1	Lactobacillaceae	0.98	Lactobacillus	0.98	Uncultured Lactobacillus sp. clone SHOG595 16S ribosomal RNA gene, partial sequence 100%	HM113230.1
Hindgut	KF600186	2012-05-01	G3_7_2T	A3	7	TSA	CO2	27F-1522R	Bacteria	1	Proteobacteria	1	Gammaproteobacteria	1	Enterobacteriales	1	Enterobacteriaceae	1	Serratia	1	Uncultured bacterium clone R18 16S ribosomal RNA gene, partial sequence 100%	JQ410836.1
Hindgut	KF600187	2012-05-01	G3_8_1C	A3	8	Candida	CO2	27F-1522R	Bacteria	1	Firmicutes	1	Bacilli	1	Lactobacillales	1	Lactobacillaceae	0.92	Lactobacillus	0.9	Lactobacillus sp. Afpoto7 16S ribosomal RNA gene, partial sequence 100%	HM534804.1
Hindgut	KF600188	2012-05-01	G5_1_1B	A5	1	BHI	CO2	27F-1522R	Bacteria	1	Proteobacteria	1	Gammaproteobacteria	1	Enterobacteriales	1	Enterobacteriaceae	1	Serratia	1	Serratia sp. CC-E-4 16S ribosomal RNA gene, partial sequence 100%	JF776357.1
Hindgut	KF600189	2012-05-01	G5_1_1C	A5	1	Candida	CO2	27F-1522R	Bacteria	1	Proteobacteria	1	Gammaproteobacteria	1	Enterobacteriales	1	Enterobacteriaceae	1	Serratia	1	Serratia nematodiphila strain Ba8 16S ribosomal RNA gene, partial sequence 100%	JF732753.1
Hindgut	KF600190	2012-05-01	G5_1_1M	A5	1	MRS	CO2	27F-1522R	Bacteria	1	Firmicutes	1	Bacilli	1	Lactobacillales	1	Lactobacillaceae	1	Lactobacillus	1	Lactobacillus kunkeei strain 100-1 16S ribosomal RNA gene, partial sequence 100%	JQ009336.1
Hindgut	KF600191	2012-05-01	G5_1_1T	A5	1	TSA	CO2	27F-1522R	Bacteria	1	Proteobacteria	1	Gammaproteobacteria	1	Gammaproteobacteria_incertae_sedis	1	Orbus	1	Orbus	1	Gamma proteobacterium PEB0174 16S ribosomal RNA gene, partial sequence 100%	JQ673249.1
Hindgut	KF600192	2012-05-01	G5_1_2B	A5	1	BHI	CO2	27F-1522R	Bacteria	1	Proteobacteria	1	Gammaproteobacteria	1	Enterobacteriales	1	Enterobacteriaceae	1	Serratia	1	Serratia nematodiphila strain Ba8 16S ribosomal RNA gene, partial sequence 100%	JF732753.1
Hindgut	KF600193	2012-05-01	G5_1_2C	A5	1	Candida	CO2	27F-1522R	Bacteria	1	Proteobacteria	1	Gammaproteobacteria	1	Enterobacteriales	1	Enterobacteriaceae	1	Serratia	1	Serratia nematodiphila strain Ba8 16S ribosomal RNA gene, partial sequence 100%	JF732753.1
Hindgut	KF600194	2012-05-01	G5_1_2M	A5	1	MRS	CO2	27F-1522R	Bacteria	1	Firmicutes	1	Bacilli	1	Lactobacillales	1	Lactobacillaceae	1	Lactobacillus	1	Lactobacillus kunkeei strain 100-1 16S ribosomal RNA gene, partial sequence 100%	JQ009336.1
Hindgut	KF600195	2012-05-01	G5_1_2T	A5	1	TSA	CO2	27F-1522R	Bacteria	1	Proteobacteria	1	Gammaproteobacteria	1	Gammaproteobacteria_incertae_sedis	1	Orbus	1	Orbus	1	Gamma proteobacterium PEB0174 16S ribosomal RNA gene, partial sequence 100%	JQ673249.1
Hindgut	KF600196	2012-05-01	G5_1_3B	A5	1	BHI	O2	27F-1522R	Bacteria	1	Proteobacteria	1	Gammaproteobacteria	1	Enterobacteriales	1	Enterobacteriaceae	1	Serratia	0.99	Bacillus cereus strain P17 16S ribosomal RNA gene, partial sequence 100%	KF489900.1
Hindgut	KF600197	2012-05-01	G5_1_3C	A5	1	Candida	CO2	27F-1522R	Bacteria	1	Proteobacteria	1	Gammaproteobacteria	1	Enterobacteriales	1	Enterobacteriaceae	1	Serratia	1	Serratia nematodiphila strain Ba8 16S ribosomal RNA gene, partial sequence 100%	JF732753.1
Hindgut	KF600198	2012-05-01	G5_1_3M	A5	1	MRS	CO2	27F-1522R	Bacteria	1	Firmicutes	1	Bacilli	1	Lactobacillales	1	Lactobacillaceae	1	Lactobacillus	1	Lactobacillus kunkeei strain 100-1 16S ribosomal RNA gene, partial sequence 100%	JQ009336.1
Hindgut	KF600199	2012-05-01	G5_1_3T	A5	1	TSA	CO2	27F-1522R	Bacteria	1	Proteobacteria	1	Gammaproteobacteria	1	Enterobacteriales	1	Enterobacteriaceae	1	Serratia	1	Serratia nematodiphila strain Ba8 16S ribosomal RNA gene, partial sequence 100%	JF732753.1
Hindgut	KF600200	2012-05-01	G5_1_4B	A5	1	BHI	CO2	27F-1522R	Bacteria	1	Proteobacteria	1	Gammaproteobacteria	1	Enterobacteriales	1	Enterobacteriaceae	1	Serratia	1	Serratia nematodiphila strain Ba8 16S ribosomal RNA gene, partial sequence 100%	JF732753.1
Hindgut	KF600201	2012-05-01	G5_1_4C	A5	1	Candida	CO2	27F-1522R	Bacteria	1	Proteobacteria	1	Gammaproteobacteria	1	Enterobacteriales	1	Enterobacteriaceae	1	Serratia	1	Serratia sp. 08XMSZT-18b 16S ribosomal RNA gene, partial sequence 99%	HM565988.1
Hindgut	KF600202	2012-05-01	G5_1_4M	A5	1	MRS	CO2	27F-1522R	Bacteria	1	Firmicutes	1	Bacilli	1	Lactobacillales	1	Lactobacillaceae	1	Lactobacillus	1	Lactobacillus kunkeei strain 100-1 16S ribosomal RNA gene, partial sequence 100%	JQ009336.1
Hindgut	KF600203	2012-05-01	G5_1_4T	A5	1	TSA	CO2	27F-1522R	Bacteria	1	Proteobacteria	1	Gammaproteobacteria	1	Enterobacteriales	1	Enterobacteriaceae	1	Serratia	1	Serratia marcescens gene for 16S ribosomal RNA, partial sequence 100%	AB614497.1
Hindgut	KF600204	2012-05-01	G5_1_5C	A5	1	Candida	CO2	27F-1522R	Bacteria	1	Proteobacteria	1	Gammaproteobacteria	1	Enterobacteriales	1	Enterobacteriaceae	1	Serratia	1	Serratia nematodiphila strain Ba8 16S ribosomal RNA gene, partial sequence 99%	JF732753.1
Hindgut	KF600205	2012-05-01	G5_1_5M	A5	1	MRS	CO2	27F-1522R	Bacteria	1	Firmicutes	1	Bacilli	1	Lactobacillales	1	Lactobacillaceae	1	Lactobacillus	1	Lactobacillus kunkeei strain 100-1 16S ribosomal RNA gene, partial sequence 100%	JQ009336.1
Hindgut	KF600206	2012-05-01	G5_1_6C	A5	1	Candida	CO2	27F-1522R	Bacteria	1	Proteobacteria	1	Gammaproteobacteria	1	Enterobacteriales	1	Enterobacteriaceae	1	Serratia	1	Serratia nematodiphila strain DR186 16S ribosomal RNA gene, partial sequence 100%	JQ002568.1
Hindgut	KF600207	2012-05-01	G5_1_6M	A5	1	MRS	CO2	27F-1522R	Bacteria	1	Firmicutes	1	Bacilli	1	Lactobacillales	1	Lactobacillaceae	1	Lactobacillus	1	Lactobacillus kunkeei strain 100-1 16S ribosomal RNA gene, partial sequence 99%	JQ009336.1
Hindgut	KF600208	2012-05-01	G5_10_1M	A5	10	MRS	O2	27F-1522R	Bacteria	1	Firmicutes	1	Bacilli	1	Lactobacillales	1	Lactobacillaceae	1	Lactobacillus	1	Lactobacillus kunkeei strain 100-1 16S ribosomal RNA gene, partial sequence 100%	JQ009336.1
Hindgut	KF600209	2012-05-01	G5_10_2M	A5	10	MRS	O2	27F-1522R	Bacteria	1	Firmicutes	1	Bacilli	1	Lactobacillales	1	Lactobacillaceae	1	Lactobacillus	1	Lactobacillus kunkeei strain 100-1 16S ribosomal RNA gene, partial sequence 100%	JQ009336.1
Hindgut	KF600210	2012-05-01	G5_10_3M	A5	10	MRS	O2	27F-1522R	Bacteria	1	Firmicutes	1	Bacilli	1	Lactobacillales	1	Lactobacillaceae	1	Lactobacillus	1	Lactobacillus kunkeei strain 100-1 16S ribosomal RNA gene, partial sequence 100%	JQ009336.1
Hindgut	KF600211	2012-05-01	G5_10_4M	A5	10	MRS	O2	27F-1522R	Bacteria	1	Firmicutes	1	Bacilli	1	Lactobacillales	1	Lactobacillaceae	1	Lactobacillus	1	Lactobacillus sp. Achmto16 16S ribosomal RNA gene, partial sequence 100%	HM534779.1
Hindgut	KF600212	2012-05-01	G5_10_5M	A5	10	MRS	O2	27F-1522R	Bacteria	1	Firmicutes	1	Bacilli	1	Lactobacillales	1	Lactobacillaceae	1	Lactobacillus	1	Lactobacillus sp. Achmto16 16S ribosomal RNA gene, partial sequence 100%	HM534779.1
Hindgut	KF600213	2012-05-01	G5_11_2M	A5	11	MRS	O2	27F-1522R	Bacteria	1	Firmicutes	1	Bacilli	1	Lactobacillales	1	Lactobacillaceae	1	Lactobacillus	1	Lactobacillus kunkeei strain 100-1 16S ribosomal RNA gene, partial sequence 100%	JQ009336.1
Hindgut	KF600214	2012-05-01	G5_11_3M	A5	11	MRS	O2	27F-1522R	Bacteria	1	Firmicutes	1	Bacilli	1	Lactobacillales	1	Lactobacillaceae	1	Lactobacillus	1	Lactobacillus kunkeei strain 100-1 16S ribosomal RNA gene, partial sequence 100%	JQ009336.1
Hindgut	KF600215	2012-05-01	G5_11_4M	A5	11	MRS	O2	27F-1522R	Bacteria	1	Firmicutes	1	Bacilli	1	Lactobacillales	1	Lactobacillaceae	1	Lactobacillus	1	Lactobacillus kunkeei strain 100-1 16S ribosomal RNA gene, partial sequence 100%	JQ009336.1
Hindgut	KF600216	2012-05-01	G5_12_2M	A5	12	MRS	O2	27F-1522R	Bacteria	1	Firmicutes	1	Bacilli	1	Lactobacillales	1	Lactobacillaceae	1	Lactobacillus	1	Lactobacillus kunkeei strain 100-1 16S ribosomal RNA gene, partial sequence 99%	JQ009336.1
Hindgut	KF600217	2012-05-01	G5_12_3M	A5	12	MRS	O2	27F-1522R	Bacteria	1	Firmicutes	1	Bacilli	1	Lactobacillales	1	Lactobacillaceae	1	Lactobacillus	1	Lactobacillus kunkeei strain 100-1 16S ribosomal RNA gene, partial sequence 99%	JQ009336.1
Hindgut	KF600218	2012-05-01	G5_12_4M	A5	12	MRS	O2	27F-1522R	Bacteria	1	Firmicutes	1	Bacilli	1	Lactobacillales	0.99	Lactobacillaceae	0.84	Lactobacillus	0.78	Lactobacillus sp. Achmto16 16S ribosomal RNA gene, partial sequence 99%	HM534779.1
Hindgut	KF600219	2012-05-01	G5_12_5M	A5	12	MRS	O2	27F-1522R	Bacteria	1	Firmicutes	1	Bacilli	1	Lactobacillales	1	Lactobacillaceae	1	Lactobacillus	0.99	Lactobacillus sp. Achmto16 16S ribosomal RNA gene, partial sequence 99%	HM534779.1
Hindgut	KF600220	2012-05-01	G5_13_1M	A5	13	MRS	O2	27F-1522R	Bacteria	1	Firmicutes	1	Bacilli	1	Lactobacillales	1	Lactobacillaceae	1	Lactobacillus	1	Lactobacillus kunkeei strain 100-1 16S ribosomal RNA gene, partial sequence 100%	JQ009336.1
Hindgut	KF600221	2012-05-01	G5_13_2M	A5	13	MRS	O2	27F-1522R	Bacteria	1	Firmicutes	1	Bacilli	1	Lactobacillales	1	Lactobacillaceae	1	Lactobacillus	1	Lactobacillus kunkeei strain 100-1 16S ribosomal RNA gene, partial sequence 100%	JQ009336.1
Hindgut	KF600222	2012-05-01	G5_13_3M	A5	13	MRS	O2	27F-1522R	Bacteria	1	Firmicutes	1	Bacilli	1	Lactobacillales	1	Lactobacillaceae	1	Lactobacillus	1	Lactobacillus kunkeei strain 100-1 16S ribosomal RNA gene, partial sequence 100%	JQ009336.1
Hindgut	KF600223	2012-05-01	G5_2_1M	A5	2	MRS	CO2	27F-1522R	Bacteria	1	Firmicutes	1	Bacilli	1	Lactobacillales	1	Lactobacillaceae	1	Lactobacillus	1	Lactobacillus kunkeei strain 100-1 16S ribosomal RNA gene, partial sequence 100%	JQ009336.1
Hindgut	KF600224	2012-05-01	G5_2_1T	A5	2	TSA	CO2	27F-1522R	Bacteria	1	Proteobacteria	1	Gammaproteobacteria	1	Gammaproteobacteria_incertae_sedis	1	Orbus	1	Orbus	1	Pasteurellaceae bacterium Hma5 16S ribosomal RNA gene, partial sequence 100%	EF187247.1
Hindgut	KF600225	2012-05-01	G5_2_2B	A5	2	BHI	CO2	27F-1522R	Bacteria	1	Actinobacteria	1	Actinobacteria	1	Bifidobacteriales	1	Bifidobacteriaceae	1	Bifidobacterium	1	Uncultured Bifidobacterium sp. clone SHOG759 16S ribosomal RNA gene, partial sequence 99%	HM113353.1
Hindgut	KF600226	2012-05-01	G5_2_2M	A5	2	MRS	CO2	27F-1522R	Bacteria	1	Firmicutes	1	Bacilli	1	Lactobacillales	1	Lactobacillaceae	0.97	Lactobacillus	0.97	Lactobacillus sp. Afpoto7 16S ribosomal RNA gene, partial sequence 100%	HM534804.1
Hindgut	KF600227	2012-05-01	G5_2_2T	A5	2	TSA	CO2	27F-1522R	Bacteria	1	Actinobacteria	1	Actinobacteria	1	Bifidobacteriales	1	Bifidobacteriaceae	1	Bifidobacterium	1	Bifidobacterium sp. Mbobb2r3 16S ribosomal RNA gene, partial sequence 100%	HM534828.1
Hindgut	KF600228	2012-05-01	G5_2_3M	A5	2	MRS	CO2	27F-1522R	Bacteria	1	Firmicutes	1	Bacilli	1	Lactobacillales	1	Lactobacillaceae	0.96	Lactobacillus	0.96	Lactobacillus sp. Afpoto7 16S ribosomal RNA gene, partial sequence 100%	HM534804.1
Hindgut	KF600229	2012-05-01	G5_2_4M	A5	2	MRS	CO2	27F-1522R	Bacteria	1	Firmicutes	1	Bacilli	1	Lactobacillales	1	Lactobacillaceae	1	Lactobacillus	1	Lactobacillus kunkeei strain 100-1 16S ribosomal RNA gene, partial sequence 100%	JQ009336.1
Hindgut	KF600230	2012-05-01	G5_3_1B	A5	3	BHI	CO2	27F-1522R	Bacteria	1	Firmicutes	1	Bacilli	1	Bacillales	1	Bacillaceae 1	1	Bacillus	1	Bacillus cereus strain 5.1 16S ribosomal RNA gene, complete sequence 100%	JX444509.1
Hindgut	KF600231	2012-05-01	G5_3_1C	A5	3	Candida	CO2	27F-1522R	Bacteria	1	Firmicutes	1	Bacilli	1	Lactobacillales	1	Lactobacillaceae	0.96	Lactobacillus	0.96	Lactobacillus sp. Afpoto7 16S ribosomal RNA gene, partial sequence 100%	HM534804.1
Hindgut	KF600232	2012-05-01	G5_3_1T	A5	3	TSA	CO2	27F-1522R	Bacteria	1	Proteobacteria	1	Alphaproteobacteria		Rhodospirillales	1	Acetobacteraceae	1	Ameyamaea	0.24	Uncultured Gluconacetobacter sp. clone pAJ205 16S ribosomal RNA gene, partial sequence 100%	AY370188.1
Hindgut	KF600233	2012-05-01	G5_3_2B	A5	3	BHI	CO2	27F-1522R	Bacteria	1	Firmicutes	1	Bacilli	1	Bacillales	1	Staphylococcaceae	1	Staphylococcus	1	Staphylococcus hominis strain M-S-TSA-40 16S ribosomal RNA gene, partial sequence 100%	JQ795892.1
Hindgut	KF600234	2012-05-01	G5_3_2C	A5	3	Candida	CO2	27F-1522R	Bacteria	1	Firmicutes	1	Bacilli	1	Lactobacillales	1	Lactobacillaceae	0.97	Lactobacillus	0.97	Lactobacillus sp. AmmhmR3 16S ribosomal RNA gene, partial sequence 100%	HM534864.1
Hindgut	KF600235	2012-05-01	G5_3_2M	A5	3	MRS	CO2	27F-1522R	Bacteria	1	Firmicutes	1	Bacilli	1	Lactobacillales	1	Lactobacillaceae	1	Lactobacillus	1	Lactobacillus kunkeei strain 100-1 16S ribosomal RNA gene, partial sequence 100%	JQ009336.1
Hindgut	KF600236	2012-05-01	G5_3_2T	A5	3	TSA	CO2	27F-1522R	Bacteria	1	Proteobacteria	1	Alphaproteobacteria	1	Rhodospirillales	1	Acetobacteraceae	1	Swaminathania	0.28	Uncultured Gluconacetobacter sp. clone pAJ205 16S ribosomal RNA gene, partial sequence 99%	AY370188.1
Hindgut	KF600237	2012-05-01	G5_3_3C	A5	3	Candida	CO2	27F-1522R	Bacteria	1	Proteobacteria	1	Alphaproteobacteria	1	Rhodospirillales	1	Acetobacteraceae	1	Ameyamaea	0.24	Uncultured Gluconacetobacter sp. clone pAJ205 16S ribosomal RNA gene, partial sequence 99%	AY370188.1
Hindgut	KF600238	2012-05-01	G5_3_3M	A5	3	MRS	CO2	27F-1522R	Bacteria	1	Firmicutes	1	Bacilli	1	Lactobacillales	1	Lactobacillaceae	1	Lactobacillus	1	Lactobacillus kunkeei strain 100-1 16S ribosomal RNA gene, partial sequence 100%	JQ009336.1
Hindgut	KF600239	2012-05-01	G5_3_3T	A5	3	TSA	CO2	27F-1522R	Bacteria	1	Proteobacteria	1	Alphaproteobacteria	1	Rhodospirillales	1	Acetobacteraceae	1	Swaminathania	0.27	Uncultured Gluconacetobacter sp. clone pAJ205 16S ribosomal RNA gene, partial sequence 100%	AY370188.1
Hindgut	KF600240	2012-05-01	G5_4_1B	A5	4	BHI	CO2	27F-1522R	Bacteria	1	Proteobacteria	1	Gammaproteobacteria	1	Enterobacteriales	1	Enterobacteriaceae	1	Serratia	1	Serratia marcescens 16S ribosomal RNA gene, partial sequence 100%	DQ501957.1
Hindgut	KF600241	2012-05-01	G5_4_1M	A5	4	MRS	CO2	27F-1522R	Bacteria	1	Firmicutes	1	Bacilli	1	Lactobacillales	1	Lactobacillaceae	1	Lactobacillus	1	Lactobacillus kunkeei strain 100-1 16S ribosomal RNA gene, partial sequence 100%	JQ009336.1
Hindgut	KF600242	2012-05-01	G5_4_1T	A5	4	TSA	CO2	27F-1522R	Bacteria	1	Proteobacteria	1	Gammaproteobacteria	1	Gammaproteobacteria_incertae_sedis	1	Orbus	1	Orbus	1	Candidatus Gilliamella apicola clone SHOA670 16S ribosomal RNA gene, partial sequence 99%	HM112068.1
Hindgut	KF600243	2012-05-01	G5_4_2B	A5	4	BHI	CO2	27F-1522R	Bacteria	1	Firmicutes	1	Bacilli	1	Lactobacillales	1	Lactobacillaceae	1	Lactobacillus	1	Lactobacillus kunkeei strain 100-1 16S ribosomal RNA gene, partial sequence 100%	JQ009336.1
Hindgut	KF600244	2012-05-01	G5_4_2C	A5	4	Candida	CO2	27F-1522R	Bacteria	1	Proteobacteria	1	Gammaproteobacteria	1	Enterobacteriales	1	Enterobacteriaceae	1	Pantoea	0.31	Enterobacter cloacae strain HPCQ8CR14 16S ribosomal RNA gene, partial sequence 100%	JQ512963.1
Hindgut	KF600245	2012-05-01	G5_4_2M	A5	4	MRS	CO2	27F-1522R	Bacteria	1	Firmicutes	1	Bacilli	1	Lactobacillales	1	Lactobacillaceae	1	Lactobacillus	1	Lactobacillus kunkeei strain 100-1 16S ribosomal RNA gene, partial sequence 100%	JQ009336.1
Hindgut	KF600246	2012-05-01	G5_4_2T	A5	4	TSA	CO2	27F-1522R	Bacteria	1	Proteobacteria	1	Gammaproteobacteria	1	Gammaproteobacteria_incertae_sedis	1	Orbus	1	Orbus	1	Candidatus Gilliamella apicola clone pAJ206 16S ribosomal RNA gene, partial sequence 100%	AY370192.1
Hindgut	KF600247	2012-05-01	G5_4_3B	A5	4	BHI	CO3	27F-1522R	Bacteria	1	Proteobacteria		Gammaproteobacteria		Enterobacteriales	0.97	Enterobacteriaceae	0.97	Enterobacter	0.17	Uncultured gamma proteobacterium clone G4AZ107.4ht33 16S ribosomal RNA gene, partial sequence 100%	JQ582011.1
Hindgut	KF600248	2012-05-01	G5_4_3C	A5	4	Candida	CO2	27F-1522R	Bacteria	1	Proteobacteria	1	Gammaproteobacteria	1	Enterobacteriales	1	Enterobacteriaceae	1	Pantoea	0.43	Enterobacter cloacae strain HPCQ8CR14 16S ribosomal RNA gene, partial sequence 100%	JQ512963.1
Hindgut	KF600249	2012-05-01	G5_4_3M	A5	4	MRS	CO2	27F-1522R	Bacteria	1	Firmicutes	1	Bacilli	1	Lactobacillales	1	Lactobacillaceae	1	Lactobacillus	1	Lactobacillus kunkeei strain 100-1 16S ribosomal RNA gene, partial sequence 99%	JQ009336.1
Hindgut	KF600250	2012-05-01	G5_4_3T	A5	4	TSA	CO2	27F-1522R	Bacteria	1	Proteobacteria	1	Gammaproteobacteria	1	Gammaproteobacteria_incertae_sedis	1	Orbus	1	Orbus	1	Pasteurellaceae bacterium Trm1 16S ribosomal RNA gene, partial sequence 100%	EF187248.1
Hindgut	KF600251	2012-05-01	G5_4_4C	A5	4	Candida	CO2	27F-1522R	Bacteria	1	Proteobacteria	1	Gammaproteobacteria	1	Enterobacteriales	1	Enterobacteriaceae	1	Serratia	1	Serratia nematodiphila strain Ba8 16S ribosomal RNA gene, partial sequence 100%	JF732753.1
Hindgut	KF600252	2012-05-01	G5_4_4T	A5	4	TSA	CO2	27F-1522R	Bacteria	1	Proteobacteria	1	Gammaproteobacteria	1	Gammaproteobacteria_incertae_sedis	1	Orbus	1	Orbus	1	Pasteurellaceae bacterium Trm1 16S ribosomal RNA gene, partial sequence 100%	EF187248.1
Hindgut	KF600253	2012-05-01	G5_4_5C	A5	4	Candida	CO2	27F-1522R	Bacteria	1	Proteobacteria	1	Gammaproteobacteria	1	Enterobacteriales	1	Enterobacteriaceae	1	Serratia	1	Serratia nematodiphila strain Ba8 16S ribosomal RNA gene, partial sequence 100%	JF732753.1
Hindgut	KF600254	2012-05-01	G5_4_5T	A5	4	TSA	CO2	27F-1522R	Bacteria	1	Proteobacteria	1	Gammaproteobacteria	1	Enterobacteriales	1	Enterobacteriaceae	1	Pantoea	0.43	Uncultured gamma proteobacterium clone G4AZ107.4ht33 16S ribosomal RNA gene, partial sequence 99%	JQ582011.1
Hindgut	KF600255	2012-05-01	G5_5_1M	A5	5	MRS	CO2	27F-1522R	Bacteria	1	Firmicutes	1	Bacilli	1	Lactobacillales	1	Lactobacillaceae	1	Lactobacillus	1	Lactobacillus kunkeei strain 100-1 16S ribosomal RNA gene, partial sequence 99%	JQ009336.1
Hindgut	KF600256	2012-05-01	G5_5_2M	A5	5	MRS	CO2	27F-1522R	Bacteria	1	Firmicutes	1	Bacilli	1	Lactobacillales	1	Lactobacillaceae	1	Lactobacillus	1	Lactobacillus kunkeei strain 100-1 16S ribosomal RNA gene, partial sequence 100%	JQ009336.1
Hindgut	KF600257	2012-05-01	G5_5_3M	A5	5	MRS	CO2	27F-1522R	Bacteria	1	Firmicutes	1	Bacilli	1	Lactobacillales	1	Lactobacillaceae	1	Lactobacillus	1	Lactobacillus kunkeei strain 100-1 16S ribosomal RNA gene, partial sequence 100%	JQ009336.1
Hindgut	KF600258	2012-05-01	G5_6_1C	A5	6	TSA	CO2	27F-1522R	Bacteria	1	Firmicutes	1	Bacilli	1	Lactobacillales	1	Lactobacillaceae	1	Lactobacillus	1	Lactobacillus kunkeei strain 100-1 16S ribosomal RNA gene, partial sequence 100%	JQ009336.1
Hindgut	KF600259	2012-05-01	G5_6_1M	A5	6	MRS	CO2	27F-1522R	Bacteria	1	Firmicutes	1	Bacilli	1	Lactobacillales	1	Lactobacillaceae	0.94	Lactobacillus	0.94	Uncultured Lactobacillus sp. clone SHOG595 16S ribosomal RNA gene, partial sequence 100%	HM113230.1
Hindgut	KF600260	2012-05-01	G5_6_1T	A5	6	TSA	CO2	27F-1522R	Bacteria	1	Firmicutes	1	Bacilli	1	Lactobacillales	1	Leuconostocaceae	1	Fructobacillus	1	Fructobacillus fructosus gene for 16S rRNA, partial sequence, strain	AB680098.1
Hindgut	KF600261	2012-05-01	G5_6_2C	A5	6	Candida	CO2	27F-1522R	Bacteria	1	Firmicutes	1	Bacilli	1	Lactobacillales	1	Lactobacillaceae	1	Lactobacillus	1	Lactobacillus kunkeei strain 100-1 16S ribosomal RNA gene, partial sequence 100%	JQ009336.1
Hindgut	KF600262	2012-05-01	G5_6_2M	A5	6	MRS	CO2	27F-1522R	Bacteria	1	Firmicutes	1	Bacilli	1	Lactobacillales	1	Lactobacillaceae	1	Lactobacillus	1	Lactobacillus kunkeei strain 100-1 16S ribosomal RNA gene, partial sequence 100%	JQ009336.1
Hindgut	KF600263	2012-05-01	G5_6_2T	A5	6	TSA	CO2	27F-1522R	Bacteria	1	Firmicutes	1	Bacilli	1	Lactobacillales	1	Lactobacillaceae	1	Lactobacillus	1	Lactobacillus kunkeei strain 100-1 16S ribosomal RNA gene, partial sequence 100%	JQ009336.1
Hindgut	KF600264	2012-05-01	G5_6_3C	A5	6	Candida	CO2	27F-1522R	Bacteria	1	Firmicutes	1	Bacilli	1	Lactobacillales	1	Lactobacillaceae	1	Lactobacillus	1	Lactobacillus kunkeei strain 100-1 16S ribosomal RNA gene, partial sequence 100%	JQ009336.1
Hindgut	KF600265	2012-05-01	G5_6_3M	A5	6	MRS	CO2	27F-1522R	Bacteria	1	Firmicutes	1	Bacilli	1	Lactobacillales	1	Lactobacillaceae	1	Lactobacillus	1	Lactobacillus kunkeei strain 100-1 16S ribosomal RNA gene, partial sequence 99%	JQ009336.1
Hindgut	KF600266	2012-05-01	G5_6_3T	A5	6	TSA	CO2	27F-1522R	Bacteria	1	Firmicutes	1	Bacilli	1	Lactobacillales	1	Lactobacillaceae	1	Lactobacillus	1	Lactobacillus kunkeei strain 100-1 16S ribosomal RNA gene, partial sequence 100%	JQ009336.1
Hindgut	KF600267	2012-05-01	G5_6_4T	A5	6	TSA	CO2	27F-1522R	Bacteria	1	Firmicutes	1	Bacilli	1	Lactobacillales	1	Lactobacillaceae	1	Lactobacillus	1	Lactobacillus kunkeei strain 100-1 16S ribosomal RNA gene, partial sequence 100%	JQ009336.1
Hindgut	KF600268	2012-05-01	G5_7_1B	A5	7	BHI	O2	27F-1522R	Bacteria	1	Actinobacteria	1	Actinobacteria	1	Actinomycetales	1	Micrococcaceae	1	Micrococcus	1	Micrococcus luteus strain 4RS-9c 16S ribosomal RNA gene, partial sequence 100%	EU379287.1
Hindgut	KF600269	2012-05-01	G5_7_1C	A5	7	Candida	O2	27F-1522R	Bacteria	1	Firmicutes	1	Bacilli	1	Lactobacillales	1	Lactobacillaceae	1	Lactobacillus	1	Lactobacillus kunkeei strain 100-1 16S ribosomal RNA gene, partial sequence 100%	JQ009336.1
Hindgut	KF600270	2012-05-01	G5_7_1M	A5	7	MRS	O2	27F-1522R	Bacteria	1	Firmicutes	1	Bacilli	1	Lactobacillales	1	Lactobacillaceae	0.96	Lactobacillus	0.96	Lactobacillus sp. Afpoto7 16S ribosomal RNA gene, partial sequence 100%	HM534804.1
Hindgut	KF600271	2012-05-01	G5_7_2B	A5	7	BHI	O2	27F-1522R	Bacteria	1	Firmicutes	1	Bacilli	1	Bacillales	1	Planococcaceae	1	Planomicrobium	0.73	Planomicrobium okeanokoites strain QT-30 16S ribosomal RNA gene, partial sequence 100%	HQ848119.1
Hindgut	KF600272	2012-05-01	G5_7_2C	A5	7	Candida	O2	27F-1522R	Bacteria	1	Firmicutes	1	Bacilli	1	Lactobacillales	1	Lactobacillaceae	1	Lactobacillus	1	Lactobacillus kunkeei strain 100-1 16S ribosomal RNA gene, partial sequence 99%	JQ009336.1
Hindgut	KF600273	2012-05-01	G5_7_2M	A5	7	MRS	O2	27F-1522R	Bacteria	1	Firmicutes	1	Bacilli	1	Lactobacillales	1	Lactobacillaceae	1	Lactobacillus	1	Lactobacillus kunkeei strain 100-1 16S ribosomal RNA gene, partial sequence 99%	JQ009336.1
Hindgut	KF600274	2012-05-01	G5_7_3C	A5	7	Candida	O2	27F-1522R	Bacteria	1	Firmicutes	1	Bacilli	1	Lactobacillales	1	Lactobacillaceae	1	Lactobacillus	1	Lactobacillus kunkeei strain 100-1 16S ribosomal RNA gene, partial sequence 100%	JQ009336.1
Hindgut	KF600275	2012-05-01	G5_7_3M	A5	7	MRS	O2	27F-1522R	Bacteria	1	Firmicutes	1	Bacilli	1	Lactobacillales	1	Lactobacillaceae	1	Lactobacillus	1	Lactobacillus kunkeei strain 100-1 16S ribosomal RNA gene, partial sequence 99%	JQ009336.1
Hindgut	KF600276	2012-05-01	G5_7_4B	A5	7	BHI	O2	27F-1522R	Bacteria	1	Firmicutes	1	Bacilli	1	Bacillales	1	Planococcaceae	1	Planomicrobium	0.7	Blackwater bioreactor bacterium BW21 16S ribosomal RNA gene, partial sequence 100%	AF394173.1
Hindgut	KF600277	2012-05-01	G5_7_4C	A5	7	Candida	O2	27F-1522R	Bacteria	1	Firmicutes	1	Bacilli	1	Lactobacillales	1	Lactobacillaceae	1	Lactobacillus	1	Lactobacillus kunkeei strain 100-1 16S ribosomal RNA gene, partial sequence 100%	JQ009336.1
Hindgut	KF600278	2012-05-01	G5_7_4M	A5	7	MRS	O2	27F-1522R	Bacteria	1	Firmicutes	1	Bacilli	1	Lactobacillales	1	Lactobacillaceae	1	Lactobacillus	1	Lactobacillus kunkeei strain 100-1 16S ribosomal RNA gene, partial sequence 99%	JQ009336.1
Hindgut	KF600279	2012-05-01	G5_7_5M	A5	7	MRS	O2	27F-1522R	Bacteria	1	Firmicutes	1	Bacilli	1	Lactobacillales	1	Lactobacillaceae	1	Lactobacillus	1	Lactobacillus kunkeei strain 100-1 16S ribosomal RNA gene, partial sequence 100%	JQ009336.1
Hindgut	KF600280	2012-05-01	G5_7_6M	A5	7	MRS	O2	27F-1522R	Bacteria	1	Firmicutes	1	Bacilli	1	Lactobacillales	1	Lactobacillaceae	1	Lactobacillus	1	Lactobacillus kunkeei strain 100-1 16S ribosomal RNA gene, partial sequence 99%	JQ009336.1
Hindgut	KF600281	2012-05-01	G5_8_1M	A5	8	MRS	O2	27F-1522R	Bacteria	1	Firmicutes	1	Bacilli	1	Lactobacillales	1	Lactobacillaceae	0.87	Lactobacillus	0.8	Uncultured Lactobacillus sp. clone SHOG722 16S ribosomal RNA gene, partial sequence 98%	HM113327.1
Hindgut	KF600282	2012-05-01	G5_8_1T	A5	8	TSA	O2	27F-1522R	Bacteria	1	Actinobacteria	1	Actinobacteria	1	Bifidobacteriales	1	Bifidobacteriaceae	1	Bifidobacterium	1	Bifidobacterium asteroides strain Afpoto18 16S ribosomal RNA gene, partial sequence 99%	HM534829.1
Hindgut	KF600283	2012-05-01	G5_8_2M	A5	8	MRS	O2	27F-1522R	Bacteria	1	Firmicutes	1	Bacilli	1	Lactobacillales	1	Lactobacillaceae	0.75	Lactobacillus	0.67	Uncultured Lactobacillus sp. clone SHOA677 16S ribosomal RNA gene, partial sequence 98%	HM112071.1
Hindgut	KF600284	2012-05-01	G5_8_3M	A5	8	MRS	O2	27F-1522R	Bacteria	1	Firmicutes	1	Bacilli	1	Lactobacillales	0.99	Lactobacillaceae	0.85	Lactobacillus	0.85	Lactobacillus sp. Afpoto7 16S ribosomal RNA gene, partial sequence 100%	HM534804.1
Hindgut	KF600285	2012-05-01	G5_8_3T	A5	8	TSA	O2	27F-1522R	Bacteria	1	Firmicutes	1	Bacilli	1	Bacillales	1	Bacillaceae 1	1	Bacillus	1	Bacillus thuringiensis strain KUNi1 16S ribosomal RNA gene, partial sequence 99%	JQ912080.1
Hindgut	KF600286	2012-05-01	G7_1_1B	A7	1	BHI	CO2	27F-1522R	Bacteria	1	Actinobacteria	1	Actinobacteria	1	Bifidobacteriales	1	Bifidobacteriaceae	1	Bifidobacterium	1	Bifidobacterium sp. Hma3 16S ribosomal RNA gene, partial sequence 99%	EF187236.1
Hindgut	KF600287	2012-05-01	G7_1_1C	A7	1	Candida	CO2	27F-1522R	Bacteria	1	Proteobacteria	1	Alphaproteobacteria	1	Rhodospirillales	1	Acetobacteraceae	1	Ameyamaea	0.2	Uncultured Acetobacteraceae bacterium clone SHOA743 16S ribosomal RNA gene, partial sequence 99%	HM112118.1
Hindgut	KF600288	2012-05-01	G7_1_1M	A7	1	MRS	CO2	27F-1522R	Bacteria	1	Firmicutes	1	Bacilli	1	Lactobacillales	1	Lactobacillaceae	1	Lactobacillus	1	Lactobacillus kunkeei strain 100-1 16S ribosomal RNA gene, partial sequence 99%	JQ009336.1
Hindgut	KF600289	2012-05-01	G7_1_1T	A7	1	TSA	CO2	27F-1522R	Bacteria	1	Actinobacteria	1	Actinobacteria	1	Bifidobacteriales	1	Bifidobacteriaceae	1	Bifidobacterium	1	Bifidobacterium sp. Hma3 16S ribosomal RNA gene, partial sequence 99%	EF187236.1
Hindgut	KF600290	2012-05-01	G7_1_2B	A7	1	BHI	CO2	27F-1522R	Bacteria	1	Actinobacteria	1	Actinobacteria	1	Bifidobacteriales	1	Bifidobacteriaceae	1	Bifidobacterium	1	Uncultured Bifidobacterium sp. clone SHOG759 16S ribosomal RNA gene, partial sequence 99%	HM113353.1
Hindgut	KF600291	2012-05-01	G7_1_2C	A7	1	Candida	CO2	27F-1522R	Bacteria	1	Proteobacteria	1	Alphaproteobacteria	1	Rhodospirillales	1	Acetobacteraceae	1	Ameyamaea	0.3	Uncultured Acetobacteraceae bacterium clone SHOA743 16S ribosomal RNA gene, partial sequence 99%	HM112118.1
Hindgut	KF600292	2012-05-01	G7_1_2M	A7	1	MRS	CO2	27F-1522R	Bacteria	1	Firmicutes	1	Bacilli	1	Lactobacillales	1	Lactobacillaceae	1	Lactobacillus	1	Lactobacillus kunkeei strain 100-1 16S ribosomal RNA gene, partial sequence 99%	JQ009336.1
Hindgut	KF600293	2012-05-01	G7_1_2T	A7	1	TSA	CO2	27F-1522R	Bacteria	1	Proteobacteria	1	Betaproteobacteria	1	Neisseriales	1	Neisseriaceae	1	Kingella	0.38	Candidatus Snodgrassella alvi strain wkB2 16S ribosomal RNA gene, complete sequence 99%	JQ746650.1
Hindgut	KF600294	2012-05-01	G7_1_3M	A7	1	MRS	CO2	27F-1522R	Bacteria	1	Firmicutes	1	Bacilli	1	Lactobacillales	1	Lactobacillaceae	1	Lactobacillus	1	Lactobacillus kunkeei strain 100-1 16S ribosomal RNA gene, partial sequence 99%	JQ009336.1
Hindgut	KF600295	2012-05-01	G7_1_4C	A7	1	Candida	CO2	27F-1522R	Bacteria	1	Proteobacteria	1	Alphaproteobacteria	1	Rhodospirillales	1	Acetobacteraceae	1	Ameyamaea	0.3	Uncultured Acetobacteraceae bacterium clone SHOA743 16S ribosomal RNA gene, partial sequence 99%	HM112118.1
Hindgut	KF600296	2012-05-01	G7_2_1B	A7	2	BHI	CO2	27F-1522R	Bacteria	1	Actinobacteria	1	Actinobacteria	1	Actinomycetales	1	Micrococcaceae	1	Micrococcus	1	Micrococcus sp. KC2 16S ribosomal RNA gene, partial sequence 99%	JQ433929.1
Hindgut	KF600297	2012-05-01	G7_2_1M	A7	2	MRS	CO2	27F-1522R	Bacteria	1	Firmicutes	1	Bacilli	1	Lactobacillales	1	Lactobacillaceae	1	Lactobacillus	1	Lactobacillus sp. Afpoto7 16S ribosomal RNA gene, partial sequence 100%	HM534804.1
Hindgut	KF600298	2012-05-01	G7_2_1T	A7	2	TSA	CO2	27F-1522R	Bacteria	1	Proteobacteria	1	Gammaproteobacteria	1	Enterobacteriales	1	Enterobacteriaceae	1	Serratia	1	Serratia sp. 55COA 16S ribosomal RNA gene, partial sequence 100%	JQ618345.1
Hindgut	KF600299	2012-05-01	G7_2_2B	A7	2	BHI	CO2	27F-1522R	Bacteria	1	Actinobacteria	1	Actinobacteria	1	Bifidobacteriales	1	Bifidobacteriaceae	1	Bifidobacterium	1	Bifidobacterium sp. Trm9 16S ribosomal RNA gene, partial sequence 100%	EF187232.1
Hindgut	KF600300	2012-05-01	G7_2_2C	A7	2	Candida	CO2	27F-1522R	Bacteria	1	Proteobacteria	1	Alphaproteobacteria	1	Rhodospirillales	1	Acetobacteraceae	1	Ameyamaea	0.21	Uncultured Gluconacetobacter sp. clone pAJ205 16S ribosomal RNA gene, partial sequence 100%	AY370188.1
Hindgut	KF600301	2012-05-01	G7_2_2M	A7	2	MRS	CO2	27F-1522R	Bacteria	1	Firmicutes	1	Bacilli	1	Lactobacillales	1	Lactobacillaceae	0.94	Lactobacillus	0.91	Lactobacillus sp. Afpoto7 16S ribosomal RNA gene, partial sequence 100%	HM534804.1
Hindgut	KF600302	2012-05-01	G7_2_2T	A7	2	TSA	CO2	27F-1522R	Bacteria	1	Proteobacteria	1	Gammaproteobacteria	1	Gammaproteobacteria_incertae_sedis	1	Orbus	1	Orbus	1	Candidatus Gilliamella apicola clone pAJ206 16S ribosomal RNA gene, partial sequence 99%	AY370192.1
Hindgut	KF600303	2012-05-01	G7_2_3B	A7	2	BHI	CO2	27F-1522R	Bacteria	1	Actinobacteria	1	Actinobacteria	1	Bifidobacteriales	1	Bifidobacteriaceae	1	Bifidobacterium	1	Bifidobacterium asteroides strain Afpoto18 16S ribosomal RNA gene, partial sequence 100%	HM534829.1
Hindgut	KF600304	2012-05-01	G7_2_3C	A7	2	Candida	CO2	27F-1522R	Bacteria	1	Proteobacteria	1	Alphaproteobacteria	1	Rhodospirillales	1	Acetobacteraceae	1	Ameyamaea	0.24	Uncultured Gluconacetobacter sp. clone pAJ205 16S ribosomal RNA gene, partial sequence 100%	AY370188.1
Hindgut	KF600305	2012-05-01	G7_2_3M	A7	2	MRS	CO2	27F-1522R	Bacteria	1	Firmicutes	1	Bacilli	1	Lactobacillales	1	Lactobacillaceae	1	Lactobacillus	0.62	Uncultured Lactobacillus sp. clone SHOG653 16S ribosomal RNA gene	HM113271.1
Hindgut	KF600306	2012-05-01	G7_2_3T	A7	2	TSA	CO2	27F-1522R	Bacteria	1	Firmicutes	1	Bacilli	1	Lactobacillales	1	Lactobacillaceae	1	Lactobacillus	1	Lactobacillus kunkeei strain 100-1 16S ribosomal RNA gene, partial sequence 100%	JQ009336.1
Hindgut	KF600307	2012-05-01	G7_2_4B	A7	2	BHI	CO2	27F-1522R	Bacteria	1	Firmicutes	1	Bacilli	1	Bacillales	1	Paenibacillaceae 2	1	Aneurinibacillus	1	Aneurinibacillus aneurinilyticus strain Murayama 16S ribosomal RNA, partial sequence >emb	NR_036798.1
Hindgut	KF600308	2012-05-01	G7_2_4C	A7	2	Candida	CO2	27F-1522R	Bacteria	1	Proteobacteria	1	Alphaproteobacteria	1	Rhodospirillales	1	Acetobacteraceae	1	Ameyamaea	0.32	Uncultured Gluconacetobacter sp. clone pAJ205 16S ribosomal RNA gene, partial sequence 100%	AY370188.1
Hindgut	KF600309	2012-05-01	G7_2_4M	A7	2	MRS	CO2	27F-1522R	Bacteria	1	Firmicutes	1	Bacilli	1	Lactobacillales	1	Lactobacillaceae	1	Lactobacillus	0.87	Uncultured Lactobacillus sp. clone SHOG653 16S ribosomal RNA gene	HM113271.1
Hindgut	KF600310	2012-05-01	G7_2_4T	A7	2	TSA	CO2	27F-1522R	Bacteria	1	Firmicutes	1	Bacilli	1	Lactobacillales	1	Lactobacillaceae	1	Lactobacillus	1	Lactobacillus kunkeei strain 100-1 16S ribosomal RNA gene, partial sequence 100%	JQ009336.1
Hindgut	KF600311	2012-05-01	G7_2_5B	A7	2	BHI	CO2	27F-1522R	Bacteria	1	Firmicutes	1	Bacilli	1	Bacillales	1	Bacillaceae 1	1	Bacillus	1	Bacillus sp. SD14-1 partial 16S rRNA gene, strain SD14-1 100%	HE962082.1
Hindgut	KF600312	2012-05-01	G7_3_1C	A7	3	Candida	CO2	27F-1522R	Bacteria	1	Firmicutes	1	Bacilli	1	Lactobacillales	1	Lactobacillaceae	1	Lactobacillus	1	Lactobacillus kunkeei strain 100-1 16S ribosomal RNA gene, partial sequence 100%	JQ009336.1
Hindgut	KF600313	2012-05-01	G7_3_1M	A7	3	MRS	CO2	27F-1522R	Bacteria	1	Firmicutes	1	Bacilli	1	Lactobacillales	1	Lactobacillaceae	1	Lactobacillus	1	Lactobacillus kunkeei strain 100-1 16S ribosomal RNA gene, partial sequence 100%	JQ009336.1
Hindgut	KF600314	2012-05-01	G7_3_2C	A7	3	Candida	CO2	27F-1522R	Bacteria	1	Proteobacteria	1	Alphaproteobacteria	1	Rhodospirillales	1	Acetobacteraceae	1	Ameyamaea	0.28	Uncultured Gluconacetobacter sp. clone pAJ205 16S ribosomal RNA gene, partial sequence 99%	AY370188.1
Hindgut	KF600315	2012-05-01	G7_3_2M	A7	3	MRS	CO2	27F-1522R	Bacteria	1	Firmicutes	1	Bacilli	1	Lactobacillales	1	Lactobacillaceae	1	Lactobacillus	1	Lactobacillus sp. Afpoto7 16S ribosomal RNA gene, partial sequence 100%	HM534804.1
Hindgut	KF600316	2012-05-01	G7_3_3C	A7	3	Candida	CO2	27F-1522R	Bacteria	1	Proteobacteria	1	Alphaproteobacteria	1	Rhodospirillales	1	Acetobacteraceae	1	Saccharibacter	0.66	Uncultured alpha proteobacterium partial 16S rRNA gene, isolate Am 11 100%	AJ971850.1
Hindgut	KF600317	2012-05-01	G7_3_3M	A7	3	MRS	CO2	27F-1522R	Bacteria	1	Firmicutes	1	Bacilli	1	Lactobacillales	1	Lactobacillaceae	1	Lactobacillus	1	Lactobacillus kunkeei strain 100-1 16S ribosomal RNA gene, partial sequence 100%	JQ009336.1
Hindgut	KF600318	2012-05-01	G7_3_4C	A7	3	Candida	CO2	27F-1522R	Bacteria	1	Proteobacteria	1	Alphaproteobacteria	1	Rhodospirillales	1	Acetobacteraceae	1	Ameyamaea	0.31	Uncultured Gluconacetobacter sp. clone pAJ205 16S ribosomal RNA gene, partial sequence 100%	AY370188.1
Hindgut	KF600319	2012-05-01	G7_3_5C	A7	3	Candida	CO2	27F-1522R	Bacteria	1	Firmicutes	1	Bacilli	1	Lactobacillales	1	Leuconostocaceae	1	Fructobacillus	1	Fructobacillus fructosus gene for 16S rRNA, partial sequence, strain	AB680098.1
Hindgut	KF600320	2012-05-01	G7_3_6C	A7	3	Candida	CO2	27F-1522R	Bacteria	1	Firmicutes	1	Bacilli	1	Lactobacillales	1	Lactobacillaceae	0.96	Lactobacillus	0.94	Lactobacillus sp. Afpoto7 16S ribosomal RNA gene, partial sequence 100%	HM534804.1
Hindgut	KF600321	2012-05-01	G7_4_1B	A7	4	BHI	CO2	27F-1522R	Bacteria	1	Proteobacteria	1	Gammaproteobacteria	1	Gammaproteobacteria_incertae_sedis	1	Orbus	1	Orbus	1	Candidatus Gilliamella apicola clone pAJ206 16S ribosomal RNA gene, partial sequence 100%	AY370192.1
Hindgut	KF600322	2012-05-01	G7_4_1C	A7	4	Candida	CO2	27F-1522R	Bacteria	1	Proteobacteria	1	Alphaproteobacteria	1	Rhodospirillales	1	Acetobacteraceae	1	Ameyamaea	0.21	Uncultured Gluconacetobacter sp. clone pAJ205 16S ribosomal RNA gene, partial sequence 99%	AY370188.1
Hindgut	KF600323	2012-05-01	G7_4_1M	A7	4	MRS	CO2	27F-1522R	Bacteria	1	Firmicutes	1	Bacilli	1	Lactobacillales	1	Lactobacillaceae	1	Lactobacillus	1	Lactobacillus kunkeei strain 100-1 16S ribosomal RNA gene, partial sequence 100%	JQ009336.1
Hindgut	KF600324	2012-05-01	G7_4_2B	A7	4	BHI	CO2	27F-1522R	Bacteria	1	Proteobacteria	1	Gammaproteobacteria	1	Gammaproteobacteria_incertae_sedis	1	Orbus	1	Orbus	1	Uncultured gamma proteobacterium clone SHOG704 16S ribosomal RNA gene, partial sequence 99%	HM113314.1
Hindgut	KF600325	2012-05-01	G7_4_2C	A7	4	Candida	CO2	27F-1522R	Bacteria	1	Firmicutes	1	Bacilli	1	Lactobacillales	1	Lactobacillaceae	0.8	Lactobacillus	0.74	Lactobacillus kunkeei strain 100-1 16S ribosomal RNA gene, partial sequence 100%	JQ009336.1
Hindgut	KF600326	2012-05-01	G7_4_3C	A7	4	Candida	CO2	27F-1522R	Bacteria	1	Firmicutes	1	Bacilli	1	Lactobacillales	1	Lactobacillaceae	1	Lactobacillus	1	Lactobacillus kunkeei strain 100-1 16S ribosomal RNA gene, partial sequence 100%	JQ009336.1
Hindgut	KF600327	2012-05-01	G7_4_3M	A7	4	MRS	CO2	27F-1522R	Bacteria	1	Firmicutes	1	Bacilli	1	Lactobacillales	1	Lactobacillaceae	1	Lactobacillus	1	Lactobacillus kunkeei strain 100-1 16S ribosomal RNA gene, partial sequence 100%	JQ009336.1
Hindgut	KF600328	2012-05-01	G7_4_4B	A7	4	BHI	CO2	27F-1522R	Bacteria	1	Actinobacteria	1	Actinobacteria	1	Bifidobacteriales	1	Bifidobacteriaceae	1	Bifidobacterium	1	Bifidobacterium sp. Mbpor2 16S ribosomal RNA gene, partial sequence 100%	HM534824.1
Hindgut	KF600329	2012-05-01	G7_4_4C	A7	4	Candida	CO2	27F-1522R	Bacteria	1	Proteobacteria	1	Alphaproteobacteria	1	Rhodospirillales	1	Acetobacteraceae	1	Ameyamaea	0.34	Uncultured Gluconacetobacter sp. clone pAJ205 16S ribosomal RNA gene, partial sequence 99%	AY370188.1
Hindgut	KF600330	2012-05-01	G7_4_5B	A7	4	BHI	CO2	27F-1522R	Bacteria	1	Actinobacteria	1	Actinobacteria	1	Bifidobacteriales	1	Bifidobacteriaceae	1	Bifidobacterium	1	Bifidobacterium coryneforme gene for 16S ribosomal RNA, partial sequence 99%	AB437358.1
Hindgut	KF600331	2012-05-01	G7_4_5C	A7	4	Candida	CO2	27F-1522R	Bacteria	1	Firmicutes	1	Bacilli	1	Lactobacillales	1	Lactobacillaceae	1	Lactobacillus	1	Lactobacillus kunkeei strain 100-1 16S ribosomal RNA gene, partial sequence 100%	JQ009336.1
Hindgut	KF600332	2012-05-01	G7_5_1C	A7	5	Candida	O2	27F-1522R	Bacteria	1	Firmicutes	1	Bacilli	1	Lactobacillales	1	Lactobacillaceae	0.92	Lactobacillus	0.9	Uncultured Lactobacillus sp. clone SHOA472 16S ribosomal RNA gene, partial sequence 99%	HM111925.1
Hindgut	KF600333	2012-05-01	G7_5_1M	A7	5	MRS	O2	27F-1522R	Bacteria	1	Firmicutes	1	Bacilli	1	Lactobacillales	1	Lactobacillaceae	1	Lactobacillus	1	Lactobacillus kunkeei strain 100-1 16S ribosomal RNA gene, partial sequence 99%	JQ009336.1
Hindgut	KF600334	2012-05-01	G7_5_1T	A7	5	TSA	O2	27F-1522R	Bacteria	1	Proteobacteria	1	Gammaproteobacteria	1	Enterobacteriales	1	Enterobacteriaceae	1	Pantoea	0.37	Uncultured gamma proteobacterium clone G4AZ107.4ht33 16S ribosomal RNA gene, partial sequence 99%	JQ582011.1
Hindgut	KF600335	2012-05-01	G7_5_2C	A7	5	Candida	O2	27F-1522R	Bacteria	1	Firmicutes	1	Bacilli	1	Lactobacillales	1	Lactobacillaceae	1	Lactobacillus	1	Lactobacillus kunkeei strain 100-1 16S ribosomal RNA gene, partial sequence 100%	JQ009336.1
Hindgut	KF600336	2012-05-01	G7_5_2M	A7	5	MRS	O2	27F-1522R	Bacteria	1	Firmicutes	1	Bacilli	1	Lactobacillales	1	Lactobacillaceae	1	Lactobacillus	1	Lactobacillus kunkeei strain 100-1 16S ribosomal RNA gene, partial sequence 99%	JQ009336.1
Hindgut	KF600337	2012-05-01	G7_5_2T	A7	5	TSA	O2	27F-1522R	Bacteria	1	Proteobacteria	1	Gammaproteobacteria	1	Enterobacteriales	1	Enterobacteriaceae	1	Pantoea	0.44	Uncultured gamma proteobacterium clone G4AZ107.4ht33 16S ribosomal RNA gene, partial sequence 99%	JQ582011.1
Hindgut	KF600338	2012-05-01	G7_5_3C	A7	5	Candida	O2	27F-1522R	Bacteria	1	Firmicutes	1	Bacilli	1	Lactobacillales	1	Lactobacillaceae	0.81	Lactobacillus	0.76	Uncultured Lactobacillus sp. clone SHOA677 16S ribosomal RNA gene, partial sequence 99%	HM112071.1
Hindgut	KF600339	2012-05-01	G7_5_3M	A7	5	MRS	O2	27F-1522R	Bacteria	1	Firmicutes	1	Bacilli	1	Lactobacillales	1	Lactobacillaceae	1	Lactobacillus	1	Lactobacillus kunkeei strain 100-1 16S ribosomal RNA gene, partial sequence 99%	JQ009336.1
Hindgut	KF600340	2012-05-01	G7_5_3T	A7	5	TSA	O2	27F-1522R	Bacteria	1	Proteobacteria	1	Gammaproteobacteria	1	Enterobacteriales	1	Enterobacteriaceae	1	Pantoea	0.28	Uncultured gamma proteobacterium clone G4AZ107.4ht33 16S ribosomal RNA gene, partial sequence 99%	JQ582011.1
Hindgut	KF600341	2012-05-01	G7_5_4C	A7	5	Candida	O2	27F-1522R	Bacteria	1	Firmicutes	1	Bacilli	1	Lactobacillales	1	Lactobacillaceae	0.88	Lactobacillus	0.86	Lactobacillus sp. Mbobb2r6 16S ribosomal RNA gene, partial sequence 99%	HM534802.1
Hindgut	KF600342	2012-05-01	G7_5_4T	A7	5	TSA	O2	27F-1522R	Bacteria		Proteobacteria	1	Gammaproteobacteria	1	Enterobacteriales	1	Enterobacteriaceae	1	Pantoea	0.38	Uncultured gamma proteobacterium clone G4AZ107.4ht33 16S ribosomal RNA gene, partial sequence 99%	JQ582011.1
Hindgut	KF600343	2012-05-01	G7_6_1M	A7	6	MRS	O2	27F-1522R	Bacteria	1	Firmicutes	1	Bacilli	1	Lactobacillales	1	Lactobacillaceae	1	Lactobacillus	1	Lactobacillus kunkeei strain 100-1 16S ribosomal RNA gene, partial sequence 99%	JQ009336.1
Hindgut	KF600344	2012-05-01	G7_6_2C	A7	6	Candida	O2	27F-1522R	Bacteria	1	Firmicutes	1	Bacilli	1	Lactobacillales	1	Lactobacillaceae	0.88	Lactobacillus	0.86	Uncultured Lactobacillus sp. clone SHOA677 16S ribosomal RNA gene, partial sequence 100%	HM112071.1
Hindgut	KF600345	2012-05-01	G7_6_2M	A7	6	MRS	O2	27F-1522R	Bacteria	1	Firmicutes	1	Bacilli	1	Lactobacillales	1	Lactobacillaceae	1	Lactobacillus	1	Lactobacillus kunkeei strain 100-1 16S ribosomal RNA gene, partial sequence 99%	JQ009336.1
Hindgut	KF600346	2012-05-01	G7_6_3M	A7	6	MRS	O2	27F-1522R	Bacteria	1	Firmicutes	1	Bacilli	1	Lactobacillales	1	Lactobacillaceae	1	Lactobacillus	1	Lactobacillus kunkeei strain 100-1 16S ribosomal RNA gene, partial sequence 99%	JQ009336.1
Hindgut	KF600347	2012-05-01	G7_7_1C	A7	7	Candida	O2	27F-1522R	Bacteria	1	Firmicutes	1	Bacilli	1	Lactobacillales	1	Lactobacillaceae	1	Lactobacillus	1	Lactobacillus kunkeei strain 100-1 16S ribosomal RNA gene, partial sequence 99%	JQ009336.1
Hindgut	KF600348	2012-05-01	G7_7_1M	A7	7	MRS	O2	27F-1522R	Bacteria	1	Firmicutes	1	Bacilli	1	Lactobacillales	1	Lactobacillaceae	1	Lactobacillus	1	Lactobacillus kunkeei strain 100-1 16S ribosomal RNA gene, partial sequence 100%	JQ009336.1
Hindgut	KF600349	2012-05-01	G7_7_1T	A7	7	TSA	O2	27F-1522R	Bacteria	1	Firmicutes	1	Bacilli	1	Lactobacillales	1	Lactobacillaceae	1	Lactobacillus	1	Lactobacillus kunkeei strain 100-1 16S ribosomal RNA gene, partial sequence 99%	JQ009336.1
Hindgut	KF600350	2012-05-01	G7_7_2C	A7	7	Candida	O2	27F-1522R	Bacteria	1	Proteobacteria	1	Alphaproteobacteria	1	Rhodospirillales	1	Acetobacteraceae	1	Saccharibacter	0.81	Uncultured alpha proteobacterium partial 16S rRNA gene, isolate Am 11 99%	AJ971850.1
Hindgut	KF600351	2012-05-01	G7_7_2M	A7	7	MRS	O2	27F-1522R	Bacteria	1	Firmicutes	1	Bacilli	1	Lactobacillales	1	Lactobacillaceae	0.9	Lactobacillus	0.89	Lactobacillus sp. Afpoto7 16S ribosomal RNA gene, partial sequence 99%	HM534804.1
Hindgut	KF600352	2012-05-01	G7_7_2T	A7	7	TSA	O2	27F-1522R	Bacteria	1	Firmicutes	1	Bacilli	1	Lactobacillales	1	Lactobacillaceae	1	Lactobacillus	1	Lactobacillus kunkeei strain 100-1 16S ribosomal RNA gene, partial sequence 99%	JQ009336.1
Hindgut	KF600353	2012-05-01	G7_7_2T	A7	7	TSA	CO2	27F-1522R	Bacteria	1	Firmicutes	1	Bacilli	1	Lactobacillales	1	Lactobacillaceae	1	Lactobacillus	1	Lactobacillus kunkeei strain 100_1 16S ribosomal RNA gene, partial sequence 99%	JQ009336.1
Hindgut	KF600354	2012-05-01	G7_7_3C	A7	7	Candida	O2	27F-1522R	Bacteria	1	Proteobacteria	1	Alphaproteobacteria	1	Rhodospirillales	1	Acetobacteraceae	1	Saccharibacter	0.78	Uncultured alpha proteobacterium partial 16S rRNA gene, isolate Am 11 99%	AJ971850.1
Hindgut	KF600355	2012-05-01	G7_7_3M	A7	7	MRS	O2	27F-1522R	Bacteria	1	Firmicutes	1	Bacilli	1	Lactobacillales	1	Lactobacillaceae	1	Lactobacillus	1	Lactobacillus kunkeei strain 100-1 16S ribosomal RNA gene, partial sequence 99%	JQ009336.1
Hindgut	KF600356	2012-05-01	G7_7_4C	A7	7	Candida	O2	27F-1522R	Bacteria	1	Proteobacteria	1	Alphaproteobacteria	1	Rhodospirillales	1	Acetobacteraceae	1	Saccharibacter	0.85	Uncultured alpha proteobacterium partial 16S rRNA gene, isolate Am 11 99%	AJ971850.1
Hindgut	KF600357	2012-05-01	G7_7_4M	A7	7	MRS	O2	27F-1522R	Bacteria	1	Firmicutes	1	Bacilli	1	Lactobacillales	1	Lactobacillaceae	1	Lactobacillus	1	Lactobacillus kunkeei strain 100-1 16S ribosomal RNA gene, partial sequence 99%	JQ009336.1
Hindgut	KF600358	2012-05-01	G7_7_4T	A7	7	TSA	O2	27F-1522R	Bacteria	1	Proteobacteria	1	Gammaproteobacteria	1	Gammaproteobacteria_incertae_sedis	1	Orbus	1	Orbus	1	Candidatus Gilliamella apicola clone SHOA670 16S ribosomal RNA gene, partial sequence 97%	HM112068.1
Hindgut	KF600359	2012-05-01	G7_7_5T	A7	7	TSA	O2	27F-1522R	Bacteria	1	Firmicutes	1	Bacilli	1	Lactobacillales	1	Lactobacillaceae	1	Lactobacillus	1	Lactobacillus kunkeei strain 100-1 16S ribosomal RNA gene, partial sequence 100%	JQ009336.1
Hindgut	KF600360	2012-05-01	G7_8_1B	A7	8	BHI	O2	27F-1522R	Bacteria	1	Proteobacteria	1	Gammaproteobacteria	1	Enterobacteriales	1	Enterobacteriaceae	1	Pantoea	0.56	Uncultured gamma proteobacterium clone G4AZ107.4ht33 16S ribosomal RNA gene, partial sequence 99%	JQ582011.1
Hindgut	KF600361	2012-05-01	G7_8_1C	A7	8	Candida	O2	27F-1522R	Bacteria	1	Firmicutes	1	Bacilli	1	Lactobacillales	1	Lactobacillaceae	1	Lactobacillus	1	Lactobacillus kunkeei strain 100-1 16S ribosomal RNA gene, partial sequence 100%	JQ009336.1
Hindgut	KF600362	2012-05-01	G7_8_1M	A7	8	MRS	O2	27F-1522R	Bacteria	1	Firmicutes	1	Bacilli	1	Lactobacillales	1	Lactobacillaceae	0.99	Lactobacillus	0.99	Uncultured Lactobacillus sp. clone SHOG753 16S ribosomal RNA gene, partial sequence 100%	HM113350.1
Hindgut	KF600363	2012-05-01	G7_8_2B	A7	8	BHI	O2	27F-1522R	Bacteria	1	Firmicutes	1	Bacilli	1	Lactobacillales	1	Leuconostocaceae	1	Fructobacillus	1	Fructobacillus fructosus gene for 16S rRNA, partial sequence, strain	AB680098.1
Hindgut	KF600364	2012-05-01	G7_8_2M	A7	8	MRS	O2	27F-1522R	Bacteria	1	Firmicutes	1	Bacilli	1	Lactobacillales	1	Lactobacillaceae	1	Lactobacillus	1	Lactobacillus kunkeei strain 100-1 16S ribosomal RNA gene, partial sequence 99%	JQ009336.1
Hindgut	KF600365	2012-05-01	G7_8_3M	A7	8	MRS	O2	27F-1522R	Bacteria	1	Firmicutes	1	Bacilli	1	Lactobacillales	1	Lactobacillaceae	1	Lactobacillus	1	Lactobacillus kunkeei strain 100-1 16S ribosomal RNA gene, partial sequence 99%	JQ009336.1
Hindgut	KF600366	2012-05-01	G7_8_3M	A7	8	MRS	CO2	27F-1522R	Bacteria	1	Firmicutes	1	Bacilli	1	Lactobacillales	1	Lactobacillaceae	0.98	Lactobacillus	0.98	Uncultured Lactobacillus sp. clone SHOG753 16S ribosomal RNA gene, partial sequence 100%	HM113350.1
Hindgut	KF600367	2012-05-01	G7_8_4B	A7	8	BHI	O2	27F-1522R	Bacteria	1	Actinobacteria	1	Actinobacteria	1	Actinomycetales	1	Streptomycetaceae	1	Streptomyces	1	Actinobacterium C5 16S ribosomal RNA gene, partial sequence 99%	HM209316.1
Hindgut	KF600368	2012-05-01	G7_8_4C	A7	8	Candida	O2	27F-1522R	Bacteria	1	Firmicutes	1	Bacilli	1	Lactobacillales	1	Lactobacillaceae	0.99	Lactobacillus	0.98	Lactobacillus sp. MbopO2r2 16S ribosomal RNA gene, partial sequence 100%	HM534803.1
Hindgut	KF600369	2012-05-01	G7_8_4M	A7	8	MRS	O2	27F-1522R	Bacteria	1	Firmicutes	1	Bacilli	1	Lactobacillales	1	Lactobacillaceae	1	Lactobacillus	1	Lactobacillus kunkeei strain 100-1 16S ribosomal RNA gene, partial sequence 99%	JQ009336.1
Hindgut	KF600370	2012-05-01	G7_8_5M	A7	8	MRS	O2	27F-1522R	Bacteria	1	Firmicutes	1	Bacilli	1	Lactobacillales	1	Lactobacillaceae	1	Lactobacillus	1	Lactobacillus kunkeei strain 100-1 16S ribosomal RNA gene, partial sequence 100%	JQ009336.1
Hindgut	KF600371	2012-05-01	G7_8_5T	A7	8	TSA	O2	27F-1522R	Bacteria	1	Proteobacteria	1	Gammaproteobacteria	1	Enterobacteriales	1	Enterobacteriaceae	1	Pantoea	0.44	Uncultured gamma proteobacterium clone G4AZ107.4ht33 16S ribosomal RNA gene, partial sequence 100%	JQ582011.1
