# Supplementary material for: Microbial Ecology of the Hive and Pollination Landscape: Bacterial Associates from Floral Nectar, the Alimentary Tract and Stored Food of Honey Bees (Apis mellifera)
Source: PLoS One. 2013 Dec 17;8(12):e83125. doi: 10.1371/journal.pone.0083125 (PMC3866269; doi:10.1371/journal.pone.0083125)
Supplement: Table S4 — Accessions, RDP classifications and NCBI hits for food store clones and isolates. (XLSX) [file pone.0083125.s006.xlsx]

## Sheet: Beebread clones 11-07-11
Table S4. Accession numbers and RDPII and NCBI classifications for beebread isolates
Source (Corbicular Pollen/Bee Bread)	Accession	Date of Collection	Colony No.	Sample	Sequence No.	Primers Used for Sequence	Domain		Phylum		Class		Order		Family		Genus		NCBI Hits and % identity
Bee Bread	KF599659	2011-11-07	20	3	1209	27F & 1391R	Bacteria	1	Proteobacteria	1	Gammaproteobacteria	1	Pseudomonadales	1	Moraxellaceae	1	Acinetobacter	1	Acinetobacter sp. DP1(2011) 16S ribosomal RNA gene, partial sequence 99%	JN228324.1
Bee Bread	KF599555	2011-11-07	20	4	1090	27F & 1391R	Bacteria	1	Firmicutes	1	Clostridia	1	Clostridiales	1	Clostridiales_Incertae Sedis XI	1	Anaerococcus	1	Anaerococcus hydrogenalis gene for 16S ribosomal RNA, partial sequence, strain JCM 7635 99%	AB538433.1
Bee Bread	KF599697	2011-11-07	19	1	1250	27F & 1391R	Bacteria	1	Firmicutes	1	Clostridia	1	Clostridiales	1	Clostridiales_Incertae Sedis XI	1	Anaerococcus	1	Anaerococcus sp. 8405254 16S ribosomal RNA gene, partial sequence 99%	HM587319.1
Bee Bread	KF599996	2011-11-07	20	2	1671	27F & 1391R	Bacteria	1	Firmicutes	1	Clostridia	1	Clostridiales	1	Clostridiales_Incertae Sedis XI	1	Anaerococcus	1	Anaerococcus sp. 8405254 16S ribosomal RNA gene, partial sequence 99%	HM587319.1
Bee Bread	KF599680	2011-11-07	20	1	1231	27F & 1391R	Bacteria	1	Firmicutes	1	Clostridia	1	Clostridiales	1	Clostridiales_Incertae Sedis XI	1	Anaerococcus	1	Anaerococcus tetradius strain F0127 16S ribosomal RNA gene, partial sequence 96%	GQ422749.1
Bee Bread	KF599900	2011-11-07	19	3	1516	27F & 1391R	Bacteria	1	Bacteroidetes	1	Sphingobacteria	1	Sphingobacteriales	1	Chitinophagaceae	1	Hydrotalea	1	Bacteroidetes bacterium K6-27 16S ribosomal RNA gene, partial sequence 100%	EF612322.1
Bee Bread	KF599877	2011-11-07	19	1	1488	27F & 1391R	Bacteria	1	Bacteroidetes	1	Sphingobacteria	1	Sphingobacteriales	1	Chitinophagaceae	1	Hydrotalea	1	Bacteroidetes bacterium K6-27 16S ribosomal RNA gene, partial sequence 99%	EF612322.1
Bee Bread	KF599523	2011-11-07	20	4	1050	27F & 1391R	Bacteria	1	Bacteroidetes	1	Flavobacteria	1	Flavobacteriales	1	Flavobacteriaceae	1	Capnocytophaga	1	Capnocytophaga leadbetteri strain AHN8730 16S ribosomal RNA, partial sequence 99%	DQ012358.2
Bee Bread	KF599929	2011-11-07	20	3	1546	27F & 1391R	Bacteria	1	Bacteroidetes	1	Flavobacteria	1	Flavobacteriales	1	Flavobacteriaceae	1	Capnocytophaga	1	Capnocytophaga leadbetteri strain AHN8730 16S ribosomal RNA, partial sequence 99%	DQ012358.2
Bee Bread	KF599901	2011-11-07	19	2	1517	27F & 1391R	Bacteria	1	Actinobacteria	1	Actinobacteria	1	Actinomycetales	1	Corynebacteriaceae	1	Corynebacterium	1	Corynebacterium genitalium strain CCUG 59401 16S ribosomal RNA gene, partial sequence 99%	HM205109.1
Bee Bread	KF599904	2011-11-07	19	2	1520	27F & 1391R	Bacteria	1	Actinobacteria	1	Actinobacteria	1	Actinomycetales	1	Corynebacteriaceae	1	Corynebacterium	1	Corynebacterium genitalium strain CCUG 59401 16S ribosomal RNA gene, partial sequence 99%	HM205109.1
Bee Bread	KF599908	2011-11-07	19	4	1524	27F & 1391R	Bacteria	1	Actinobacteria	1	Actinobacteria	1	Actinomycetales	1	Corynebacteriaceae	1	Corynebacterium	1	Corynebacterium genitalium strain CCUG 59401 16S ribosomal RNA gene, partial sequence 99%	HM205109.1
Bee Bread	KF599541	2011-11-07	20	1	1074	27F & 1391R	Bacteria	1	Actinobacteria	1	Actinobacteria	1	Actinomycetales	1	Corynebacteriaceae	1	Corynebacterium	1	Corynebacterium glucuronolyticum partial 16S rRNA gene, strain COR 232 99%	AJ277970.1
Bee Bread	KF599535	2011-11-07	20	3	1066	27F & 1391R	Bacteria	1	Actinobacteria	1	Actinobacteria	1	Actinomycetales	1	Corynebacteriaceae	1	Corynebacterium	1	Corynebacterium pseudodiphtheriticum strain CIP103420T, (ATCC10700) 16S ribosomal RNA, partial sequence 100%	NR_042137.1
Bee Bread	KF599893	2011-11-07	19	3	1509	27F & 1391R	Bacteria	1	Actinobacteria	1	Actinobacteria	1	Actinomycetales	1	Corynebacteriaceae	1	Corynebacterium	1	Corynebacterium pseudodiphtheriticum strain CIP103420T, (ATCC10700) 16S ribosomal RNA, partial sequence 99%	NR_042137.1
Bee Bread	KF599575	2011-11-07	19	1	1116	27F & 1391R	Bacteria	1	Actinobacteria	1	Actinobacteria	1	Actinomycetales	1	Corynebacteriaceae	1	Corynebacterium	1	Corynebacterium sp. CIP101775 partial 16S rRNA gene 99%	AJ438049.1
Bee Bread	KF599544	2011-11-07	20	2	1078	27F & 1391R	Bacteria	1	Actinobacteria	1	Actinobacteria	1	Actinomycetales	1	Corynebacteriaceae	1	Corynebacterium	1	Corynebacterium sp. NML99-0020 16S ribosomal RNA gene, partial sequence 99%	GU304643.1
Bee Bread	KF599984	2011-11-07	20	4	1650	27F & 1391R	Bacteria	1	Actinobacteria	1	Actinobacteria	1	Actinomycetales	1	Corynebacteriaceae	1	Corynebacterium	1	Corynebacterium thomssenii isolate 97-0130 16S ribosomal RNA gene, partial sequence 99%	AF537607.1
Bee Bread	KF599791	2011-11-07	19	1	1387	27F & 1391R	Bacteria	1	Actinobacteria	1	Actinobacteria	1	Actinomycetales	1	Corynebacteriaceae	1	Corynebacterium	1	Corynebacterium tuberculostearicum strain Medalle X 16S ribosomal RNA, complete sequence 100%	NR_028975.1
Bee Bread	KF599953	2011-11-07	20	3	1585	27F & 1391R	Bacteria	1	Actinobacteria	1	Actinobacteria	1	Actinomycetales	1	Corynebacteriaceae	1	Corynebacterium	1	Corynebacterium tuberculostearicum strain Medalle X 16S ribosomal RNA, complete sequence 99%	NR_028975.1
Bee Bread	KF599988	2011-11-07	20	3	1660	27F & 1391R	Bacteria	1	Actinobacteria	1	Actinobacteria	1	Actinomycetales	1	Corynebacteriaceae	1	Corynebacterium	1	Corynebacterium tuberculostearicum strain Medalle X 16S ribosomal RNA, complete sequence 99%	NR_028975.1
Bee Bread	KF599732	2011-11-07	19	4	1319	27F & 1391R	Bacteria	1	Actinobacteria	1	Actinobacteria	1	Actinomycetales	1	Corynebacteriaceae	1	Corynebacterium	1	Corynebacterium tuberculostearicum strain Medalle X 16S ribosomal RNA, complete sequence 99%	NR_028975.1
Bee Bread	KF599707	2011-11-07	19	1	1261	27F & 1391R	Bacteria	1	Firmicutes	1	Bacilli	1	Lactobacillales	1	Carnobacteriaceae	1	Dolosigranulum	1	Dolosigranulum pigrum gene for 16S rRNA, partial sequence, strain NBRC 15550 99%	AB680900.1
Bee Bread	KF599745	2011-11-07	19	2	1333	27F & 1391R	Bacteria	1	Firmicutes	1	Clostridia	1	Clostridiales	1	Clostridiales_Incertae Sedis XI	1	Finegoldia	1	Finegoldia magna gene for 16S ribosomal RNA, partial sequence, strain JCM 6489 99%	AB691573.1
Bee Bread	KF599757	2011-11-07	19	2	1345	27F & 1391R	Bacteria	1	Firmicutes	1	Clostridia	1	Clostridiales	1	Clostridiales_Incertae Sedis XI	1	Finegoldia	1	Finegoldia magna gene for 16S ribosomal RNA, partial sequence, strain JCM 6491 99%	AB691574.1
Bee Bread	KF599676	2011-11-07	20	2	1227	27F & 1391R	Bacteria	1	Fusobacteria	1	Fusobacteria	1	Fusobacteriales	1	Fusobacteriaceae	1	Fusobacterium	1	Fusobacterium nucleatum strain ChDC F300 16S ribosomal RNA gene, partial sequence 99%	FJ471650.1
Bee Bread	KF599815	2011-11-07	20	1	1412	27F & 1391R	Bacteria	1	Proteobacteria	1	Alphaproteobacteria	1	Rhodospirillales	1	Acetobacteraceae	1	Gluconobacter	0.73	Gluconobacter morbifer strain G707 16S ribosomal RNA gene, partial sequence 95%	EU409602.1
Bee Bread	KF599976	2011-11-07	20	3	1631	27F & 1391R	Bacteria	1	Proteobacteria	1	Alphaproteobacteria	1	Rhodospirillales	1	Acetobacteraceae	1	Gluconobacter	0.73	Gluconobacter morbifer strain G707 16S ribosomal RNA gene, partial sequence 97%	EU409602.1
Bee Bread	KF599896	2011-11-07	19	3	1512	27F & 1391R	Bacteria	1	Firmicutes	1	Bacilli	1	Lactobacillales	1	Lactobacillaceae	1	Lactobacillus	1	Lactobacillus kunkeei strain 80-30 16S ribosomal RNA gene, partial sequence 99%	JQ009344.1
Bee Bread	KF599530	2011-11-07	20	2	1061	27F & 1391R	Bacteria	1	Firmicutes	1	Bacilli	1	Lactobacillales	1	Lactobacillaceae	1	Lactobacillus	1	Lactobacillus sp. fhon13 16S ribosomal RNA gene, partial sequence 99%	HM534758.1
Bee Bread	KF599531	2011-11-07	20	1	1062	27F & 1391R	Bacteria	1	Firmicutes	1	Bacilli	1	Lactobacillales	1	Lactobacillaceae	1	Lactobacillus	1	Lactobacillus sp. fhon13 16S ribosomal RNA gene, partial sequence 99%	HM534758.1
Bee Bread	KF599533	2011-11-07	20	2	1064	27F & 1391R	Bacteria	1	Firmicutes	1	Bacilli	1	Lactobacillales	1	Lactobacillaceae	1	Lactobacillus	1	Lactobacillus sp. fhon13 16S ribosomal RNA gene, partial sequence 99%	HM534758.1
Bee Bread	KF599536	2011-11-07	20	3	1067	27F & 1391R	Bacteria	1	Firmicutes	1	Bacilli	1	Lactobacillales	1	Lactobacillaceae	1	Lactobacillus	1	Lactobacillus sp. fhon13 16S ribosomal RNA gene, partial sequence 99%	HM534758.1
Bee Bread	KF599542	2011-11-07	20	3	1075	27F & 1391R	Bacteria	1	Firmicutes	1	Bacilli	1	Lactobacillales	1	Lactobacillaceae	1	Lactobacillus	1	Lactobacillus sp. fhon13 16S ribosomal RNA gene, partial sequence 99%	HM534758.1
Bee Bread	KF599564	2011-11-07	19	1	1102	27F & 1391R	Bacteria	1	Firmicutes	1	Bacilli	1	Lactobacillales	1	Lactobacillaceae	1	Lactobacillus	1	Lactobacillus sp. fhon13 16S ribosomal RNA gene, partial sequence 99%	HM534758.1
Bee Bread	KF599653	2011-11-07	19	2	1202	27F & 1391R	Bacteria	1	Firmicutes	1	Bacilli	1	Lactobacillales	1	Lactobacillaceae	1	Lactobacillus	1	Lactobacillus sp. fhon13 16S ribosomal RNA gene, partial sequence 99%	HM534758.1
Bee Bread	KF599655	2011-11-07	20	1	1205	27F & 1391R	Bacteria	1	Firmicutes	1	Bacilli	1	Lactobacillales	1	Lactobacillaceae	1	Lactobacillus	1	Lactobacillus sp. fhon13 16S ribosomal RNA gene, partial sequence 99%	HM534758.1
Bee Bread	KF599700	2011-11-07	19	4	1254	27F & 1391R	Bacteria	1	Firmicutes	1	Bacilli	1	Lactobacillales	1	Lactobacillaceae	1	Lactobacillus	1	Lactobacillus sp. fhon13 16S ribosomal RNA gene, partial sequence 99%	HM534758.1
Bee Bread	KF599704	2011-11-07	19	3	1258	27F & 1391R	Bacteria	1	Firmicutes	1	Bacilli	1	Lactobacillales	1	Lactobacillaceae	1	Lactobacillus	1	Lactobacillus sp. fhon13 16S ribosomal RNA gene, partial sequence 99%	HM534758.1
Bee Bread	KF599716	2011-11-07	19	1	1297	27F & 1391R	Bacteria	1	Firmicutes	1	Bacilli	1	Lactobacillales	1	Lactobacillaceae	1	Lactobacillus	1	Lactobacillus sp. fhon13 16S ribosomal RNA gene, partial sequence 99%	HM534758.1
Bee Bread	KF599767	2011-11-07	19	2	1363	27F & 1391R	Bacteria	1	Firmicutes	1	Bacilli	1	Lactobacillales	1	Lactobacillaceae	1	Lactobacillus	1	Lactobacillus sp. fhon13 16S ribosomal RNA gene, partial sequence 99%	HM534758.1
Bee Bread	KF599817	2011-11-07	19	4	1417	27F & 1391R	Bacteria	1	Firmicutes	1	Bacilli	1	Lactobacillales	1	Lactobacillaceae	1	Lactobacillus	1	Lactobacillus sp. fhon13 16S ribosomal RNA gene, partial sequence 99%	HM534758.1
Bee Bread	KF599832	2011-11-07	19	4	1433	27F & 1391R	Bacteria	1	Firmicutes	1	Bacilli	1	Lactobacillales	1	Lactobacillaceae	1	Lactobacillus	1	Lactobacillus sp. fhon13 16S ribosomal RNA gene, partial sequence 99%	HM534758.1
Bee Bread	KF599897	2011-11-07	19	2	1513	27F & 1391R	Bacteria	1	Firmicutes	1	Bacilli	1	Lactobacillales	1	Lactobacillaceae	1	Lactobacillus	1	Lactobacillus sp. fhon13 16S ribosomal RNA gene, partial sequence 99%	HM534758.1
Bee Bread	KF599902	2011-11-07	19	3	1518	27F & 1391R	Bacteria	1	Firmicutes	1	Bacilli	1	Lactobacillales	1	Lactobacillaceae	1	Lactobacillus	1	Lactobacillus sp. fhon13 16S ribosomal RNA gene, partial sequence 99%	HM534758.1
Bee Bread	KF599905	2011-11-07	19	1	1521	27F & 1391R	Bacteria	1	Firmicutes	1	Bacilli	1	Lactobacillales	1	Lactobacillaceae	1	Lactobacillus	1	Lactobacillus sp. fhon13 16S ribosomal RNA gene, partial sequence 99%	HM534758.1
Bee Bread	KF599913	2011-11-07	19	1	1529	27F & 1391R	Bacteria	1	Firmicutes	1	Bacilli	1	Lactobacillales	1	Lactobacillaceae	1	Lactobacillus	1	Lactobacillus sp. fhon13 16S ribosomal RNA gene, partial sequence 99%	HM534758.1
Bee Bread	KF599916	2011-11-07	19	2	1532	27F & 1391R	Bacteria	1	Firmicutes	1	Bacilli	1	Lactobacillales	1	Lactobacillaceae	1	Lactobacillus	1	Lactobacillus sp. fhon13 16S ribosomal RNA gene, partial sequence 99%	HM534758.1
Bee Bread	KF599924	2011-11-07	20	4	1541	27F & 1391R	Bacteria	1	Firmicutes	1	Bacilli	1	Lactobacillales	1	Lactobacillaceae	1	Lactobacillus	1	Lactobacillus sp. fhon13 16S ribosomal RNA gene, partial sequence 99%	HM534758.1
Bee Bread	KF599985	2011-11-07	20	4	1654	27F & 1391R	Bacteria	1	Firmicutes	1	Bacilli	1	Lactobacillales	1	Lactobacillaceae	1	Lactobacillus	1	Lactobacillus sp. fhon13 16S ribosomal RNA gene, partial sequence 99%	HM534758.1
Bee Bread	KF599992	2011-11-07	20	4	1664	27F & 1391R	Bacteria	1	Firmicutes	1	Bacilli	1	Lactobacillales	1	Lactobacillaceae	1	Lactobacillus	1	Lactobacillus sp. fhon13 16S ribosomal RNA gene, partial sequence 99%	HM534758.1
Bee Bread	KF600007	2011-11-07	20	3	1687	27F & 1391R	Bacteria	1	Firmicutes	1	Bacilli	1	Lactobacillales	1	Lactobacillaceae	1	Lactobacillus	1	Lactobacillus sp. fhon13 16S ribosomal RNA gene, partial sequence 99%	HM534758.1
Bee Bread	KF600008	2011-11-07	20	4	1691	27F & 1391R	Bacteria	1	Firmicutes	1	Bacilli	1	Lactobacillales	1	Lactobacillaceae	1	Lactobacillus	1	Lactobacillus sp. fhon13 16S ribosomal RNA gene, partial sequence 99%	HM534758.1
Bee Bread	KF600019	2011-11-07	20	1	1708	27F & 1391R	Bacteria	1	Firmicutes	1	Bacilli	1	Lactobacillales	1	Lactobacillaceae	1	Lactobacillus	1	Lactobacillus sp. fhon13 16S ribosomal RNA gene, partial sequence 99%	HM534758.1
Bee Bread	KF600024	2011-11-07	20	1	1718	27F & 1391R	Bacteria	1	Firmicutes	1	Bacilli	1	Lactobacillales	1	Lactobacillaceae	1	Lactobacillus	1	Lactobacillus sp. fhon13 16S ribosomal RNA gene, partial sequence 99%	HM534758.1
Bee Bread	KF599925	2011-11-07	20	2	1542	27F & 1391R	Bacteria	1	Firmicutes	1	Bacilli	1	Lactobacillales	1	Streptococcaceae	1	Lactococcus	1	Lactococcus raffinolactis strain NM172-3 16S ribosomal RNA gene, partial sequence 99%	HM218697.1
Bee Bread	KF599666	2011-11-07	20	1	1217	27F & 1391R	Bacteria	1	Actinobacteria	1	Actinobacteria	1	Actinomycetales	1	Nocardiaceae	0.73	Skermania	0.69	Mycobacterium brisbanense strain JK1 16S ribosomal RNA gene, partial sequence 92%	EU825951.1
Bee Bread	KF599546	2011-11-07	20	4	1081	27F & 1391R	Bacteria	1	Actinobacteria	1	Actinobacteria	1	Actinomycetales	1	Nocardiaceae	0.82	Skermania	0.78	Mycobacterium brisbanense strain JK1 16S ribosomal RNA gene, partial sequence 93%	EU825951.1
Bee Bread	KF599657	2011-11-07	20	4	1207	27F & 1391R	Bacteria	1	Actinobacteria	1	Actinobacteria	1	Actinomycetales	1	Nocardiaceae	0.77	Skermania	0.71	Mycobacterium brisbanense strain JK1 16S ribosomal RNA gene, partial sequence 93%	EU825951.1
Bee Bread	KF599670	2011-11-07	20	2	1221	27F & 1391R	Bacteria	1	Actinobacteria	1	Actinobacteria	1	Actinomycetales	1	Nocardiaceae	0.81	Skermania	0.75	Mycobacterium brisbanense strain JK1 16S ribosomal RNA gene, partial sequence 93%	EU825951.1
Bee Bread	KF599867	2011-11-07	19	1	1478	27F & 1391R	Bacteria	1	Actinobacteria	1	Actinobacteria	1	Actinomycetales	1	Nocardiaceae	0.77	Skermania	0.71	Mycobacterium brisbanense strain JK1 16S ribosomal RNA gene, partial sequence 93%	EU825951.1
Bee Bread	KF599869	2011-11-07	19	2	1480	27F & 1391R	Bacteria	1	Actinobacteria	1	Actinobacteria	1	Actinomycetales	1	Nocardiaceae	0.77	Skermania	0.75	Mycobacterium brisbanense strain JK1 16S ribosomal RNA gene, partial sequence 93%	EU825951.1
Bee Bread	KF599910	2011-11-07	19	3	1526	27F & 1391R	Bacteria	1	Actinobacteria	1	Actinobacteria	1	Actinomycetales	1	Nocardiaceae	0.77	Skermania	0.71	Mycobacterium brisbanense strain JK1 16S ribosomal RNA gene, partial sequence 93%	EU825951.1
Bee Bread	KF599911	2011-11-07	19	4	1527	27F & 1391R	Bacteria	1	Actinobacteria	1	Actinobacteria	1	Actinomycetales	1	Nocardiaceae	0.77	Skermania	0.71	Mycobacterium brisbanense strain JK1 16S ribosomal RNA gene, partial sequence 93%	EU825951.1
Bee Bread	KF599912	2011-11-07	19	4	1528	27F & 1391R	Bacteria	1	Actinobacteria	1	Actinobacteria	1	Actinomycetales	1	Nocardiaceae	0.77	Skermania	0.71	Mycobacterium brisbanense strain JK1 16S ribosomal RNA gene, partial sequence 93%	EU825951.1
Bee Bread	KF599926	2011-11-07	20	2	1543	27F & 1391R	Bacteria	1	Actinobacteria	1	Actinobacteria	1	Actinomycetales	1	Nocardiaceae	0.75	Skermania	0.73	Mycobacterium brisbanense strain JK1 16S ribosomal RNA gene, partial sequence 93%	EU825951.1
Bee Bread	KF599927	2011-11-07	20	4	1544	27F & 1391R	Bacteria	1	Actinobacteria	1	Actinobacteria	1	Actinomycetales	1	Nocardiaceae	0.82	Skermania	0.76	Mycobacterium brisbanense strain JK1 16S ribosomal RNA gene, partial sequence 93%	EU825951.1
Bee Bread	KF599935	2011-11-07	20	3	1559	27F & 1391R	Bacteria	1	Actinobacteria	1	Actinobacteria	1	Actinomycetales	1	Nocardiaceae	0.73	Skermania	0.7	Mycobacterium brisbanense strain JK1 16S ribosomal RNA gene, partial sequence 93%	EU825951.1
Bee Bread	KF599968	2011-11-07	20	1	1614	27F & 1391R	Bacteria	1	Actinobacteria	1	Actinobacteria	1	Actinomycetales	1	Nocardiaceae	0.77	Skermania	0.71	Mycobacterium brisbanense strain JK1 16S ribosomal RNA gene, partial sequence 93%	EU825951.1
Bee Bread	KF599971	2011-11-07	20	3	1620	27F & 1391R	Bacteria	1	Actinobacteria	1	Actinobacteria	1	Actinomycetales	1	Nocardiaceae	0.77	Skermania	0.75	Mycobacterium brisbanense strain JK1 16S ribosomal RNA gene, partial sequence 93%	EU825951.1
Bee Bread	KF599972	2011-11-07	20	2	1621	27F & 1391R	Bacteria	1	Actinobacteria	1	Actinobacteria	1	Actinomycetales	1	Nocardiaceae	0.77	Skermania	0.71	Mycobacterium brisbanense strain JK1 16S ribosomal RNA gene, partial sequence 93%	EU825951.1
Bee Bread	KF599990	2011-11-07	20	1	1662	27F & 1391R	Bacteria	1	Actinobacteria	1	Actinobacteria	1	Actinomycetales	1	Nocardiaceae	0.77	Skermania	0.71	Mycobacterium brisbanense strain JK1 16S ribosomal RNA gene, partial sequence 93%	EU825951.1
Bee Bread	KF599993	2011-11-07	20	4	1665	27F & 1391R	Bacteria	1	Actinobacteria	1	Actinobacteria	1	Actinomycetales	1	Nocardiaceae	0.77	Skermania	0.71	Mycobacterium brisbanense strain JK1 16S ribosomal RNA gene, partial sequence 93%	EU825951.1
Bee Bread	KF600023	2011-11-07	20	4	1716	27F & 1391R	Bacteria	1	Actinobacteria	1	Actinobacteria	1	Actinomycetales	1	Nocardiaceae	0.75	Skermania	0.7	Mycobacterium brisbanense strain JK1 16S ribosomal RNA gene, partial sequence 93%	EU825951.1
Bee Bread	KF599856	2011-11-07	20	3	1466	27F & 1391R	Bacteria	1	Proteobacteria	1	Alphaproteobacteria	1	Sphingomonadales	1	Sphingomonadaceae	1	Novosphingobium	1	Novosphingobium sp. MG37 partial 16S rRNA gene, isolate MG37 99%	AJ746094.1
Bee Bread	KF599947	2011-11-07	20	1	1579	27F & 1391R	Bacteria	1	Proteobacteria	1	Alphaproteobacteria	1	Sphingomonadales	1	Sphingomonadaceae	1	Novosphingobium	1	Novosphingobium sp. MG37 partial 16S rRNA gene, isolate MG37 99%	AJ746094.1
Bee Bread	KF600012	2011-11-07	20	3	1698	27F & 1391R	Bacteria	1	Proteobacteria	1	Alphaproteobacteria	1	Sphingomonadales	1	Sphingomonadaceae	1	Novosphingobium	1	Novosphingobium sp. MG37 partial 16S rRNA gene, isolate MG37 99%	AJ746094.1
Bee Bread	KF600065	2011-11-07	20	1	1772	27F & 1391R	Bacteria	1	Proteobacteria	1	Alphaproteobacteria	1	Sphingomonadales	1	Sphingomonadaceae	1	Novosphingobium	1	Novosphingobium sp. MG37 partial 16S rRNA gene, isolate MG37 99%	AJ746094.1
Bee Bread	KF599778	2011-11-07	19	4	1374	27F & 1391R	Bacteria	1	Firmicutes	1	Clostridia	1	Clostridiales	1	Clostridiales_Incertae Sedis XI	1	Peptoniphilus	1	Peptoniphilus harei strain DSM 10020 16S ribosomal RNA, partial sequence >emb|Y07839.1| P.hareii 16S rRNA gene 99%	NR_026358.1
Bee Bread	KF600055	2011-11-07	20	3	1762	27F & 1391R	Bacteria	1	Firmicutes	1	Clostridia	1	Clostridiales	1	Clostridiales_Incertae Sedis XI	0.92	Peptoniphilus	0.92	Peptoniphilus sp. oral taxon 375 strain F0436 16S ribosomal RNA gene, partial sequence 99%	HM596293.1
Bee Bread	KF600058	2011-11-07	20	4	1765	27F & 1391R	Bacteria	1	Firmicutes	1	Clostridia	1	Clostridiales	1	Clostridiales_Incertae Sedis XI	0.97	Peptoniphilus	0.97	Peptoniphilus sp. oral taxon 375 strain F0436 16S ribosomal RNA gene, partial sequence 99%	HM596293.1
Bee Bread	KF600061	2011-11-07	20	2	1768	27F & 1391R	Bacteria	1	Firmicutes	1	Clostridia	1	Clostridiales	1	Clostridiales_Incertae Sedis XI	0.97	Peptoniphilus	0.97	Peptoniphilus sp. oral taxon 375 strain F0436 16S ribosomal RNA gene, partial sequence 99%	HM596293.1
Bee Bread	KF600069	2011-11-07	20	1	1777	27F & 1391R	Bacteria	1	Firmicutes	1	Clostridia	1	Clostridiales	1	Clostridiales_Incertae Sedis XI	0.91	Peptoniphilus	0.91	Peptoniphilus sp. oral taxon 375 strain F0436 16S ribosomal RNA gene, partial sequence 99%	HM596293.1
Bee Bread	KF600082	2011-11-07	20	3	1790	27F & 1391R	Bacteria	1	Firmicutes	1	Clostridia	1	Clostridiales	1	Clostridiales_Incertae Sedis XI	0.97	Peptoniphilus	0.97	Peptoniphilus sp. oral taxon 375 strain F0436 16S ribosomal RNA gene, partial sequence 99%	HM596293.1
Bee Bread	KF600086	2011-11-07	20	2	1794	27F & 1391R	Bacteria	1	Firmicutes	1	Clostridia	1	Clostridiales	1	Clostridiales_Incertae Sedis XI	0.97	Peptoniphilus	0.97	Peptoniphilus sp. oral taxon 375 strain F0436 16S ribosomal RNA gene, partial sequence 99%	HM596293.1
Bee Bread	KF600088	2011-11-07	20	4	1796	27F & 1391R	Bacteria	1	Firmicutes	1	Clostridia	1	Clostridiales	1	Clostridiales_Incertae Sedis XI	0.97	Peptoniphilus	0.97	Peptoniphilus sp. oral taxon 375 strain F0436 16S ribosomal RNA gene, partial sequence 99%	HM596293.1
Bee Bread	KF600028	2011-11-07	20	1	1725	27F & 1391R	Bacteria	1	Bacteroidetes	1	Bacteroidia	1	Bacteroidales	1	Porphyromonadaceae	1	Porphyromonas	1	Porphyromonas sp. oral clone DP023 16S ribosomal RNA gene, partial sequence 99%	AF385516.1
Bee Bread	KF599868	2011-11-07	19	2	1479	27F & 1391R	Bacteria	1	Bacteroidetes	1	Bacteroidia	1	Bacteroidales	1	Prevotellaceae	1	Prevotella	1	Prevotella pallens gene for 16S ribosomal RNA, partial sequence, strain JCM 11140 99%	AB547703.1
Bee Bread	KF599882	2011-11-07	19	1	1495	27F & 1391R	Bacteria	1	Bacteroidetes	1	Bacteroidia	1	Bacteroidales	1	Prevotellaceae	1	Prevotella	1	Prevotella pallens gene for 16S ribosomal RNA, partial sequence, strain JCM 11140 99%	AB547703.1
Bee Bread	KF599889	2011-11-07	19	3	1504	27F & 1391R	Bacteria	1	Bacteroidetes	1	Bacteroidia	1	Bacteroidales	1	Prevotellaceae	1	Prevotella	1	Prevotella pallens gene for 16S ribosomal RNA, partial sequence, strain JCM 11140 99%	AB547703.1
Bee Bread	KF599951	2011-11-07	20	3	1583	27F & 1391R	Bacteria	1	Actinobacteria	1	Actinobacteria	1	Actinomycetales	1	Kineosporiaceae	1	Kineococcus	1	Pseudokineococcus lusitanus partial 16S rRNA gene, type strain CECT 7306T 99%	FN824365.1
Bee Bread	KF599677	2011-11-07	20	4	1228	27F & 1391R	Bacteria	1	Proteobacteria	1	Gammaproteobacteria	1	Xanthomonadales	1	Xanthomonadaceae	1	Rhodanobacter	0.96	Rhodanobacter sp. GR18-2 16S ribosomal RNA gene, partial sequence 99%	FJ821730.1
Bee Bread	KF599774	2011-11-07	19	4	1370	27F & 1391R	Bacteria	1	Firmicutes	1	Bacilli	1	Bacillales	1	Staphylococcaceae	1	Staphylococcus	1	Staphylococcus caprae strain BB2_4A 16S ribosomal RNA gene, partial sequence 100%	JN644490.1
Bee Bread	KF599534	2011-11-07	20	4	1065	27F & 1391R	Bacteria	1	Firmicutes	1	Bacilli	1	Bacillales	1	Staphylococcaceae	1	Staphylococcus	1	Staphylococcus epidermidis strain M-S-MRS_6 16S ribosomal RNA gene, partial sequence 100%	JQ795858.1
Bee Bread	KF599871	2011-11-07	19	3	1482	27F & 1391R	Bacteria	1	Firmicutes	1	Bacilli	1	Bacillales	1	Staphylococcaceae	1	Staphylococcus	1	Staphylococcus epidermidis strain M-S-MRS_6 16S ribosomal RNA gene, partial sequence 99%	JQ795858.1
Bee Bread	KF600005	2011-11-07	20	3	1683	27F & 1391R	Bacteria	1	Firmicutes	1	Bacilli	1	Bacillales	1	Staphylococcaceae	1	Staphylococcus	1	Staphylococcus epidermidis strain RS105 16S ribosomal RNA gene, partial sequence 99%	JX045648.1
Bee Bread	KF599919	2011-11-07	19	1	1536	27F & 1391R	Bacteria	1	Firmicutes	1	Bacilli	1	Bacillales	1	Staphylococcaceae	1	Staphylococcus	1	Staphylococcus hominis 16S rRNA gene, isolate CV21 99%	AJ717375.1
Bee Bread	KF599923	2011-11-07	20	2	1540	27F & 1391R	Bacteria	1	Firmicutes	1	Bacilli	1	Bacillales	1	Staphylococcaceae	1	Staphylococcus	1	Staphylococcus hominis 16S rRNA gene, isolate CV21 99%	AJ717375.1
Bee Bread	KF599644	2011-11-07	19	2	1192	27F & 1391R	Bacteria	1	Proteobacteria	1	Gammaproteobacteria	1	Xanthomonadales	1	Xanthomonadaceae	1	Stenotrophomonas	1	Stenotrophomonas maltophilia JV3, complete genome 99%	CP002986.1
Bee Bread	KF599660	2011-11-07	20	1	1211	27F & 1391R	Bacteria	1	Proteobacteria	1	Gammaproteobacteria	1	Xanthomonadales	1	Xanthomonadaceae	1	Stenotrophomonas	1	Stenotrophomonas maltophilia JV3, complete genome 99%	CP002986.1
Bee Bread	KF599805	2011-11-07	19	4	1402	27F & 1391R	Bacteria	1	Proteobacteria	1	Gammaproteobacteria	1	Xanthomonadales	1	Xanthomonadaceae	1	Stenotrophomonas	1	Stenotrophomonas maltophilia JV3, complete genome 99%	CP002986.1
Bee Bread	KF599977	2011-11-07	20	4	1632	27F & 1391R	Bacteria	1	Firmicutes	1	Bacilli	1	Lactobacillales	1	Streptococcaceae	1	Streptococcus	1	Streptococcus gordonii strain ATCC 10558 16S small subunit ribosomal RNA gene, partial sequence 99%	AY485606.1
Bee Bread	KF599672	2011-11-07	20	3	1223	27F & 1391R	Bacteria	1	Firmicutes	1	Bacilli	1	Lactobacillales	1	Streptococcaceae	1	Streptococcus	1	Streptococcus oralis strain ATCC 10557 16S ribosomal RNA gene, partial sequence 99%	GU326239.1
Bee Bread	KF599547	2011-11-07	20	1	1082	27F & 1391R	Bacteria	1	Firmicutes	1	Bacilli	1	Lactobacillales	1	Streptococcaceae	1	Streptococcus	1	Streptococcus oralis Uo5 complete genome sequence 99%	FR720602.1
Bee Bread	KF599965	2011-11-07	20	4	1606	27F & 1391R	Bacteria	1	Firmicutes	1	Bacilli	1	Lactobacillales	1	Streptococcaceae	1	Streptococcus	1	Streptococcus oralis Uo5 complete genome sequence 99%	FR720602.1
Bee Bread	KF599979	2011-11-07	20	3	1636	27F & 1391R	Bacteria	1	Firmicutes	1	Bacilli	1	Lactobacillales	1	Streptococcaceae	1	Streptococcus	1	Streptococcus oralis Uo5 complete genome sequence 99%	FR720602.1
Bee Bread	KF599799	2011-11-07	19	2	1396	27F & 1391R	Bacteria	1	Firmicutes	1	Bacilli	1	Lactobacillales	1	Streptococcaceae	1	Streptococcus	1	Streptococcus sanguinis gene for 16S rRNA, partial sequence, strain JCM 5708 99%	AB596946.1
Bee Bread	KF599747	2011-11-07	19	1	1335	27F & 1391R	Bacteria	1	Firmicutes	1	Bacilli	1	Lactobacillales	1	Streptococcaceae	1	Streptococcus	1	Streptococcus sp. ICM45 16S ribosomal RNA gene, partial sequence 99%	HQ616394.1
Bee Bread	KF599848	2011-11-07	19	4	1455	27F & 1391R	Bacteria	1	Firmicutes	1	Bacilli	1	Lactobacillales	1	Streptococcaceae	1	Streptococcus	1	Streptococcus thermophilus JIM 8232 complete genome 99%	FR875178.1
Bee Bread	KF599758	2011-11-07	19	3	1346	27F & 1391R	Bacteria	1	Firmicutes	1	Bacilli	1	Bacillales	1	Thermoactinomycetaceae 1	0.98	Laceyella	0.73	Thermoactinomycetaceae bacterium 1335 16S ribosomal RNA gene, partial sequence 99%	JQ798972.1
Bee Bread	KF599790	2011-11-07	19	3	1386	27F & 1391R	Bacteria	1	Firmicutes	1	Bacilli	1	Bacillales	1	Thermoactinomycetaceae 1	0.98	Laceyella	0.73	Thermoactinomycetaceae bacterium 1335 16S ribosomal RNA gene, partial sequence 99%	JQ798972.1
Bee Bread	KF599507	2011-11-07	19	1	1022	27F & 1391R	Bacteria	1	Proteobacteria	1	Alphaproteobacteria	1	Rhodospirillales	1	Acetobacteraceae	1	Saccharibacter	0.82	Uncultured Acetobacteraceae bacterium clone SHAJ056 16S ribosomal RNA gene, partial sequence 99%	HM108486.1
Bee Bread	KF599609	2011-11-07	19	2	1151	27F & 1391R	Bacteria	1	Proteobacteria	1	Alphaproteobacteria	1	Rhodospirillales	1	Acetobacteraceae	1	Saccharibacter	0.84	Uncultured Acetobacteraceae bacterium clone SHAJ056 16S ribosomal RNA gene, partial sequence 99%	HM108486.1
Bee Bread	KF599624	2011-11-07	19	1	1168	27F & 1391R	Bacteria	1	Proteobacteria	1	Alphaproteobacteria	1	Rhodospirillales	1	Acetobacteraceae	1	Saccharibacter	0.88	Uncultured Acetobacteraceae bacterium clone SHAJ056 16S ribosomal RNA gene, partial sequence 99%	HM108486.1
Bee Bread	KF599635	2011-11-07	19	3	1180	27F & 1391R	Bacteria	1	Proteobacteria	1	Alphaproteobacteria	1	Rhodospirillales	1	Acetobacteraceae	1	Saccharibacter	0.88	Uncultured Acetobacteraceae bacterium clone SHAJ056 16S ribosomal RNA gene, partial sequence 99%	HM108486.1
Bee Bread	KF599554	2011-11-07	20	3	1089	27F & 1391R	Bacteria	1	Acidobacteria	1	Acidobacteria_Gp3	1	Gp3	1	Gp3	1	Gp3	1	Uncultured Acidobacteria bacterium clone KBS_T1_R2_149270_h1 16S ribosomal RNA gene, partial sequence 97%	HM062169.1
Bee Bread	KF599673	2011-11-07	20	2	1224	27F & 1391R	Bacteria	1	Acidobacteria	1	Acidobacteria_Gp3	1	Gp3	1	Gp3	1	Gp3	1	Uncultured Acidobacteria bacterium clone KBS_T1_R2_149270_h1 16S ribosomal RNA gene, partial sequence 97%	HM062169.1
Bee Bread	KF599663	2011-11-07	20	1	1214	27F & 1391R	Bacteria	1	Proteobacteria	1	Alphaproteobacteria	1	Rhodospirillales	1	Acetobacteraceae	1	Saccharibacter	0.86	Uncultured alpha proteobacterium partial 16S rRNA gene, isolate Am 11 99%	AJ971850.1
Bee Bread	KF599690	2011-11-07	19	4	1243	27F & 1391R	Bacteria	1	Proteobacteria	1	Alphaproteobacteria	1	Rhodospirillales	1	Acetobacteraceae	1	Saccharibacter	0.86	Uncultured alpha proteobacterium partial 16S rRNA gene, isolate Am 11 99%	AJ971850.1
Bee Bread	KF599822	2011-11-07	19	4	1423	27F & 1391R	Bacteria	1	Proteobacteria	1	Alphaproteobacteria	1	Rhodospirillales	1	Acetobacteraceae	1	Saccharibacter	0.85	Uncultured alpha proteobacterium partial 16S rRNA gene, isolate Am 11 99%	AJ971850.1
Bee Bread	KF599828	2011-11-07	19	3	1429	27F & 1391R	Bacteria	1	Proteobacteria	1	Alphaproteobacteria	1	Rhodospirillales	1	Acetobacteraceae	1	Saccharibacter	0.86	Uncultured alpha proteobacterium partial 16S rRNA gene, isolate Am 11 99%	AJ971850.1
Bee Bread	KF599866	2011-11-07	19	2	1477	27F & 1391R	Bacteria	1	Proteobacteria	1	Alphaproteobacteria	1	Rhodospirillales	1	Acetobacteraceae	1	Saccharibacter	0.47	Uncultured alpha proteobacterium partial 16S rRNA gene, isolate Am 11 99%	AJ971850.1
Bee Bread	KF599987	2011-11-07	20	3	1659	27F & 1391R	Bacteria	1	Proteobacteria	1	Alphaproteobacteria	1	Rhodospirillales	1	Acetobacteraceae	1	Saccharibacter	0.9	Uncultured alpha proteobacterium partial 16S rRNA gene, isolate Am 11 99%	AJ971850.1
Bee Bread	KF600051	2011-11-07	20	4	1758	27F & 1391R	Bacteria	1	Proteobacteria	1	Alphaproteobacteria	1	Rhodospirillales	1	Acetobacteraceae	1	Saccharibacter	0.87	Uncultured alpha proteobacterium partial 16S rRNA gene, isolate Am 11 99%	AJ971850.1
Bee Bread	KF600057	2011-11-07	20	4	1764	27F & 1391R	Bacteria	1	Proteobacteria	1	Alphaproteobacteria	1	Rhodospirillales	1	Acetobacteraceae	1	Saccharibacter	0.86	Uncultured alpha proteobacterium partial 16S rRNA gene, isolate Am 11 99%	AJ971850.1
Bee Bread	KF600063	2011-11-07	20	3	1770	27F & 1391R	Bacteria	1	Proteobacteria	1	Alphaproteobacteria	1	Rhodospirillales	1	Acetobacteraceae	1	Saccharibacter	0.87	Uncultured alpha proteobacterium partial 16S rRNA gene, isolate Am 11 99%	AJ971850.1
Bee Bread	KF599583	2011-11-07	19	1	1124	27F & 1391R	Bacteria	1	Firmicutes	1	Clostridia	1	Clostridiales	1	Clostridiales_Incertae Sedis XI	1	Anaerococcus	1	Uncultured Anaerococcus sp. clone 2P1-10 16S ribosomal RNA gene, partial sequence 99%	EF419355.1
Bee Bread	KF600081	2011-11-07	20	2	1789	27F & 1391R	Bacteria	1	Firmicutes	1	Clostridia	1	Clostridiales	1	Clostridiales_Incertae Sedis XI	1	Anaerococcus	1	Uncultured Anaerococcus sp. clone 2P1-10 16S ribosomal RNA gene, partial sequence 99%	EF419355.1
Bee Bread	KF599524	2011-11-07	20	2	1054	27F & 1391R	Bacteria	1	Firmicutes	1	Bacilli	1	Lactobacillales	1	Lactobacillaceae	1	Lactobacillus	1	Uncultured Bacilli bacterium clone SHOC721 16S ribosomal RNA gene, partial sequence 99%	HM112750.1
Bee Bread	KF599991	2011-11-07	20	1	1663	27F & 1391R	Bacteria	1	Firmicutes	1	Bacilli	1	Lactobacillales	1	Lactobacillaceae	1	Lactobacillus	1	Uncultured Bacilli bacterium clone SHOC721 16S ribosomal RNA gene, partial sequence 99%	HM112750.1
Bee Bread	KF599939	2011-11-07	20	2	1569	27F & 1391R	Bacteria	1	Proteobacteria	1	Gammaproteobacteria	1	Pasteurellales	1	Pasteurellaceae	1	Haemophilus	1	Uncultured bacterium clone 069077_015 16S ribosomal RNA gene, partial sequence 99%	JQ448274.1
Bee Bread	KF599983	2011-11-07	20	1	1649	27F & 1391R	Bacteria	1	Proteobacteria	1	Gammaproteobacteria	1	Pasteurellales	1	Pasteurellaceae	1	Haemophilus	0.99	Uncultured bacterium clone 069077_015 16S ribosomal RNA gene, partial sequence 99%	JQ448274.1
Bee Bread	KF600020	2011-11-07	20	1	1710	27F & 1391R	Bacteria	1	Proteobacteria	1	Gammaproteobacteria	1	Pasteurellales	1	Pasteurellaceae	1	Haemophilus	0.99	Uncultured bacterium clone 069077_015 16S ribosomal RNA gene, partial sequence 99%	JQ448274.1
Bee Bread	KF599932	2011-11-07	20	3	1553	27F & 1391R	Bacteria	1	Firmicutes	1	Negativicutes	1	Selenomonadales	1	Veillonellaceae	1	Veillonella	1	Uncultured bacterium clone 071073_195 16S ribosomal RNA gene, partial sequence 99%	JQ477362.1
Bee Bread	KF599804	2011-11-07	19	2	1401	27F & 1391R	Bacteria	1	Firmicutes	1	Clostridia	1	Clostridiales	1	Lachnospiraceae	1	Lachnospiracea_incertae_sedis	0.8	Uncultured bacterium clone 16slp49-02b03.p1k 16S ribosomal RNA gene, partial sequence 99%	FJ504484.1
Bee Bread	KF599526	2011-11-07	20	1	1056	27F & 1391R	Bacteria	1	Proteobacteria	1	Gammaproteobacteria	1	Oceanospirillales	1	Halomonadaceae	1	Carnimonas	0.78	Uncultured bacterium clone BIGH1426 16S ribosomal RNA gene, partial sequence 99%	HM557913.1
Bee Bread	KF599532	2011-11-07	20	2	1063	27F & 1391R	Bacteria	1	Proteobacteria	1	Gammaproteobacteria	1	Oceanospirillales	1	Halomonadaceae	1	Carnimonas	0.8	Uncultured bacterium clone BIGH1426 16S ribosomal RNA gene, partial sequence 99%	HM557913.1
Bee Bread	KF599538	2011-11-07	20	4	1069	27F & 1391R	Bacteria	1	Proteobacteria	1	Gammaproteobacteria	1	Oceanospirillales	1	Halomonadaceae	1	Carnimonas	0.8	Uncultured bacterium clone BIGH1426 16S ribosomal RNA gene, partial sequence 99%	HM557913.1
Bee Bread	KF599539	2011-11-07	20	1	1070	27F & 1391R	Bacteria	1	Proteobacteria	1	Gammaproteobacteria	1	Oceanospirillales	1	Halomonadaceae	1	Carnimonas	0.77	Uncultured bacterium clone BIGH1426 16S ribosomal RNA gene, partial sequence 99%	HM557913.1
Bee Bread	KF599612	2011-11-07	20	3	1155	27F & 1391R	Bacteria	1	Proteobacteria	1	Gammaproteobacteria	1	Oceanospirillales	1	Halomonadaceae	1	Carnimonas	0.8	Uncultured bacterium clone BIGH1426 16S ribosomal RNA gene, partial sequence 99%	HM557913.1
Bee Bread	KF599870	2011-11-07	19	3	1481	27F & 1391R	Bacteria	1	Proteobacteria	1	Gammaproteobacteria	1	Oceanospirillales	1	Halomonadaceae	1	Carnimonas	0.73	Uncultured bacterium clone BIGH1426 16S ribosomal RNA gene, partial sequence 99%	HM557913.1
Bee Bread	KF599879	2011-11-07	19	4	1490	27F & 1391R	Bacteria	1	Proteobacteria	1	Gammaproteobacteria	1	Oceanospirillales	1	Halomonadaceae	1	Carnimonas	0.77	Uncultured bacterium clone BIGH1426 16S ribosomal RNA gene, partial sequence 99%	HM557913.1
Bee Bread	KF599915	2011-11-07	19	2	1531	27F & 1391R	Bacteria	1	Proteobacteria	1	Gammaproteobacteria	1	Oceanospirillales	1	Halomonadaceae	1	Carnimonas	0.8	Uncultured bacterium clone BIGH1426 16S ribosomal RNA gene, partial sequence 99%	HM557913.1
Bee Bread	KF599921	2011-11-07	20	4	1538	27F & 1391R	Bacteria	1	Proteobacteria	1	Gammaproteobacteria	1	Oceanospirillales	1	Halomonadaceae	1	Carnimonas	0.8	Uncultured bacterium clone BIGH1426 16S ribosomal RNA gene, partial sequence 99%	HM557913.1
Bee Bread	KF599928	2011-11-07	20	2	1545	27F & 1391R	Bacteria	1	Proteobacteria	1	Gammaproteobacteria	1	Oceanospirillales	1	Halomonadaceae	1	Carnimonas	0.8	Uncultured bacterium clone BIGH1426 16S ribosomal RNA gene, partial sequence 99%	HM557913.1
Bee Bread	KF599944	2011-11-07	20	2	1576	27F & 1391R	Bacteria	1	Proteobacteria	1	Gammaproteobacteria	1	Oceanospirillales	1	Halomonadaceae	1	Carnimonas	0.8	Uncultured bacterium clone BIGH1426 16S ribosomal RNA gene, partial sequence 99%	HM557913.1
Bee Bread	KF599961	2011-11-07	20	2	1599	27F & 1391R	Bacteria	1	Proteobacteria	1	Gammaproteobacteria	1	Oceanospirillales	1	Halomonadaceae	1	Carnimonas	0.8	Uncultured bacterium clone BIGH1426 16S ribosomal RNA gene, partial sequence 99%	HM557913.1
Bee Bread	KF599963	2011-11-07	20	2	1604	27F & 1391R	Bacteria	1	Proteobacteria	1	Gammaproteobacteria	1	Oceanospirillales	1	Halomonadaceae	1	Carnimonas	0.77	Uncultured bacterium clone BIGH1426 16S ribosomal RNA gene, partial sequence 99%	HM557913.1
Bee Bread	KF599969	2011-11-07	20	3	1616	27F & 1391R	Bacteria	1	Proteobacteria	1	Gammaproteobacteria	1	Oceanospirillales	1	Halomonadaceae	1	Carnimonas	0.75	Uncultured bacterium clone BIGH1426 16S ribosomal RNA gene, partial sequence 99%	HM557913.1
Bee Bread	KF599978	2011-11-07	20	4	1634	27F & 1391R	Bacteria	1	Proteobacteria	1	Gammaproteobacteria	1	Oceanospirillales	1	Halomonadaceae	1	Carnimonas	0.8	Uncultured bacterium clone BIGH1426 16S ribosomal RNA gene, partial sequence 99%	HM557913.1
Bee Bread	KF599997	2011-11-07	20	3	1672	27F & 1391R	Bacteria	1	Proteobacteria	1	Gammaproteobacteria	1	Oceanospirillales	1	Halomonadaceae	1	Carnimonas	0.8	Uncultured bacterium clone BIGH1426 16S ribosomal RNA gene, partial sequence 99%	HM557913.1
Bee Bread	KF599999	2011-11-07	20	4	1675	27F & 1391R	Bacteria	1	Proteobacteria	1	Gammaproteobacteria	1	Oceanospirillales	1	Halomonadaceae	1	Carnimonas	0.8	Uncultured bacterium clone BIGH1426 16S ribosomal RNA gene, partial sequence 99%	HM557913.1
Bee Bread	KF600001	2011-11-07	20	4	1678	27F & 1391R	Bacteria	1	Proteobacteria	1	Gammaproteobacteria	1	Oceanospirillales	1	Halomonadaceae	1	Carnimonas	0.77	Uncultured bacterium clone BIGH1426 16S ribosomal RNA gene, partial sequence 99%	HM557913.1
Bee Bread	KF600003	2011-11-07	20	3	1681	27F & 1391R	Bacteria	1	Proteobacteria	1	Gammaproteobacteria	1	Oceanospirillales	1	Halomonadaceae	1	Carnimonas	0.8	Uncultured bacterium clone BIGH1426 16S ribosomal RNA gene, partial sequence 99%	HM557913.1
Bee Bread	KF600006	2011-11-07	20	1	1684	27F & 1391R	Bacteria	1	Proteobacteria	1	Gammaproteobacteria	1	Oceanospirillales	1	Halomonadaceae	1	Carnimonas	0.8	Uncultured bacterium clone BIGH1426 16S ribosomal RNA gene, partial sequence 99%	HM557913.1
Bee Bread	KF600010	2011-11-07	20	1	1694	27F & 1391R	Bacteria	1	Proteobacteria	1	Gammaproteobacteria	1	Oceanospirillales	1	Halomonadaceae	1	Carnimonas	0.8	Uncultured bacterium clone BIGH1426 16S ribosomal RNA gene, partial sequence 99%	HM557913.1
Bee Bread	KF600018	2011-11-07	20	3	1707	27F & 1391R	Bacteria	1	Proteobacteria	1	Gammaproteobacteria	1	Oceanospirillales	1	Halomonadaceae	1	Carnimonas	0.71	Uncultured bacterium clone BIGH1426 16S ribosomal RNA gene, partial sequence 99%	HM557913.1
Bee Bread	KF600027	2011-11-07	20	3	1723	27F & 1391R	Bacteria	1	Proteobacteria	1	Gammaproteobacteria	1	Oceanospirillales	1	Halomonadaceae	1	Carnimonas	0.8	Uncultured bacterium clone BIGH1426 16S ribosomal RNA gene, partial sequence 99%	HM557913.1
Bee Bread	KF600033	2011-11-07	20	1	1732	27F & 1391R	Bacteria	1	Proteobacteria	1	Gammaproteobacteria	1	Oceanospirillales	1	Halomonadaceae	1	Carnimonas	0.8	Uncultured bacterium clone BIGH1426 16S ribosomal RNA gene, partial sequence 99%	HM557913.1
Bee Bread	KF599615	2011-11-07	19	1	1158	27F & 1391R	Bacteria	1	Firmicutes	1	Clostridia	1	Clostridiales	1	Lachnospiraceae	1	Blautia	1	Uncultured bacterium clone H1-plate4_H05 16S ribosomal RNA gene, partial sequence 99%	HQ176155.1
Bee Bread	KF599895	2011-11-07	19	1	1511	27F & 1391R	Bacteria	1	Actinobacteria	1	Actinobacteria	1	Actinomycetales	1	Propionibacteriaceae	1	Propionibacterium	1	Uncultured bacterium clone nbu303b05c1 16S ribosomal RNA gene, partial sequence 99%	GQ022170.1
Bee Bread	KF599574	2011-11-07	19	4	1114	27F & 1391R	Bacteria	1	Proteobacteria	1	Betaproteobacteria	1	Neisseriales	1	Neisseriaceae	1	Stenoxybacter	0.54	Uncultured bacterium clone nbu521d09c1 16S ribosomal RNA gene 99%	GQ038683.1
Bee Bread	KF599706	2011-11-07	19	3	1260	27F & 1391R	Bacteria	1	Actinobacteria	1	Actinobacteria	1	Actinomycetales	1	Dietziaceae	0.33	Dietzia	0.33	Uncultured bacterium clone nbw1079d02c1 16S ribosomal RNA gene, partial sequence 99%	GQ058336.1
Bee Bread	KF599620	2011-11-07	19	2	1163	27F & 1391R	Bacteria	1	Firmicutes	1	Bacilli	1	Bacillales	1	Staphylococcaceae	1	Staphylococcus	1	Uncultured bacterium clone nbw1170a02c1 16S ribosomal RNA gene 99%	GQ078579.1
Bee Bread	KF599938	2011-11-07	20	4	1567	27F & 1391R	Bacteria	1	Actinobacteria	1	Actinobacteria	1	Actinomycetales	1	Corynebacteriaceae	1	Corynebacterium	1	Uncultured bacterium clone nbw1203f01c1 16S ribosomal RNA gene, partial sequence 99%	GQ082556.1
Bee Bread	KF600000	2011-11-07	20	1	1677	27F & 1391R	Bacteria	1	Actinobacteria	1	Actinobacteria	1	Actinomycetales	1	Corynebacteriaceae	1	Corynebacterium	1	Uncultured bacterium clone nbw1203f01c1 16S ribosomal RNA gene, partial sequence 99%	GQ082556.1
Bee Bread	KF599721	2011-11-07	19	4	1304	27F & 1391R	Bacteria	1	Actinobacteria	1	Actinobacteria	1	Actinomycetales	1	Corynebacteriaceae	1	Corynebacterium	1	Uncultured bacterium clone nbw78c04c1 16S ribosomal RNA gene, partial sequence 99%	GQ064681.1
Bee Bread	KF599942	2011-11-07	20	2	1572	27F & 1391R	Bacteria	1	Actinobacteria	1	Actinobacteria	1	Actinomycetales	1	Corynebacteriaceae	1	Corynebacterium	1	Uncultured bacterium clone nbw78c04c1 16S ribosomal RNA gene, partial sequence 99%	GQ064681.1
Bee Bread	KF599743	2011-11-07	19	2	1331	27F & 1391R	Bacteria	1	Actinobacteria	1	Actinobacteria	1	Actinomycetales	1	Corynebacteriaceae	1	Corynebacterium	1	Uncultured bacterium clone nby229c06c1 16S ribosomal RNA gene, partial sequence 99%	HM807623.1
Bee Bread	KF599761	2011-11-07	19	4	1353	27F & 1391R	Bacteria	1	Actinobacteria	1	Actinobacteria	1	Actinomycetales	1	Corynebacteriaceae	1	Corynebacterium	1	Uncultured bacterium clone nby229c06c1 16S ribosomal RNA gene, partial sequence 99%	HM807623.1
Bee Bread	KF599780	2011-11-07	19	2	1376	27F & 1391R	Bacteria	1	Actinobacteria	1	Actinobacteria	1	Actinomycetales	1	Corynebacteriaceae	1	Corynebacterium	1	Uncultured bacterium clone nby229c06c1 16S ribosomal RNA gene, partial sequence 99%	HM807623.1
Bee Bread	KF599940	2011-11-07	20	4	1570	27F & 1391R	Bacteria	1	Firmicutes	1	Clostridia	1	Clostridiales	1	Ruminococcaceae	1	Ruminococcus	1	Uncultured bacterium clone ncd109c06c1 16S ribosomal RNA gene, partial sequence >gb|JF112440.1| 100%	HM297392.1
Bee Bread	KF600016	2011-11-07	20	3	1704	27F & 1391R	Bacteria	1	Firmicutes	1	Clostridia	1	Clostridiales	1	Ruminococcaceae	1	Ruminococcus	1	Uncultured bacterium clone ncd109c06c1 16S ribosomal RNA gene, partial sequence >gb|JF112440.1| 100%	EU266549.1
Bee Bread	KF599545	2011-11-07	20	2	1079	27F & 1391R	Bacteria	1	Fusobacteria	1	Fusobacteria	1	Fusobacteriales	1	Leptotrichiaceae	1	Leptotrichia	1	Uncultured bacterium clone ncd1103b07c1 16S ribosomal RNA gene, partial sequence 99%	HM337602.1
Bee Bread	KF599652	2011-11-07	19	1	1201	27F & 1391R	Bacteria	1	Actinobacteria	1	Actinobacteria	1	Actinomycetales	1	Corynebacteriaceae	1	Corynebacterium	1	Uncultured bacterium clone ncd1252b02c1 16S ribosomal RNA gene, partial sequence 99%	JF114161.1
Bee Bread	KF599807	2011-11-07	19	2	1404	27F & 1391R	Bacteria	1	Actinobacteria	1	Actinobacteria	1	Actinomycetales	1	Corynebacteriaceae	1	Corynebacterium	1	Uncultured bacterium clone ncd1252b02c1 16S ribosomal RNA gene, partial sequence 99%	JF114161.1
Bee Bread	KF599636	2011-11-07	19	1	1182	27F & 1391R	Bacteria	1	Actinobacteria	1	Actinobacteria	1	Actinomycetales	1	Corynebacteriaceae	1	Corynebacterium	1	Uncultured bacterium clone ncd1384f04c1 16S ribosomal RNA gene, partial sequence 99%	JF120733.1
Bee Bread	KF599550	2011-11-07	20	1	1085	27F & 1391R	Bacteria	1	Firmicutes	1	Negativicutes	1	Selenomonadales	1	Veillonellaceae	1	Veillonella	1	Uncultured bacterium clone ncd1701g12c1 16S ribosomal RNA gene, partial sequence 99%	JF149349.1
Bee Bread	KF599857	2011-11-07	19	1	1467	27F & 1391R	Bacteria	1	Firmicutes	1	Clostridia	1	Clostridiales	1	Lachnospiraceae	1	Lachnospiracea_incertae_sedis	1	Uncultured bacterium clone ncd1900g03c1 16S ribosomal RNA gene, partial sequence 99%	JF163716.1
Bee Bread	KF599980	2011-11-07	20	4	1639	27F & 1391R	Bacteria	1	Firmicutes	1	Bacilli	1	Lactobacillales	1	Streptococcaceae	1	Streptococcus	1	Uncultured bacterium clone ncd1958h11c1 16S ribosomal RNA gene, partial sequence	JF166370.1
Bee Bread	KF599917	2011-11-07	19	2	1533	27F & 1391R	Bacteria	1	Firmicutes	1	Bacilli	1	Bacillales	1	Staphylococcaceae	1	Staphylococcus	1	Uncultured bacterium clone ncd196d04c1 16S ribosomal RNA gene, partial sequence >gb|HM262015.1| 99%	HM261834.1
Bee Bread	KF599918	2011-11-07	19	4	1535	27F & 1391R	Bacteria	1	Firmicutes	1	Bacilli	1	Bacillales	1	Staphylococcaceae	1	Staphylococcus	1	Uncultured bacterium clone ncd196d04c1 16S ribosomal RNA gene, partial sequence >gb|HM262015.1| 99%	HM261834.1
Bee Bread	KF599922	2011-11-07	20	1	1539	27F & 1391R	Bacteria	1	Firmicutes	1	Bacilli	1	Bacillales	1	Staphylococcaceae	1	Staphylococcus	1	Uncultured bacterium clone ncd196d04c1 16S ribosomal RNA gene, partial sequence >gb|HM262015.1| 99%	HM261834.1
Bee Bread	KF599537	2011-11-07	20	4	1068	27F & 1391R	Bacteria	1	Firmicutes	1	Clostridia	1	Clostridiales	1	Clostridiales_Incertae Sedis XI	1	Finegoldia	1	Uncultured bacterium clone ncd2430g12c1 16S ribosomal RNA gene, partial sequence 99%	JF210971.1
Bee Bread	KF599950	2011-11-07	20	3	1582	27F & 1391R	Bacteria	1	Firmicutes	1	Bacilli	1	Lactobacillales	1	Streptococcaceae	1	Streptococcus	1	Uncultured bacterium clone ncd2630e01c1 16S ribosomal RNA gene, partial sequence 99%	JF220312.1
Bee Bread	KF599955	2011-11-07	20	2	1588	27F & 1391R	Bacteria	1	Firmicutes	1	Bacilli	1	Lactobacillales	1	Streptococcaceae	1	Streptococcus	1	Uncultured bacterium clone ncd2630e01c1 16S ribosomal RNA gene, partial sequence 99%	JF220312.1
Bee Bread	KF599989	2011-11-07	20	1	1661	27F & 1391R	Bacteria	1	TM7	1	TM7_genera_incertae_sedis	1	TM7_genera_incertae_sedis	1	TM7_genera_incertae_sedis	1	TM7_genera_incertae_sedis	1	Uncultured bacterium clone ncd2718a11c1 16S ribosomal RNA gene, partial sequence 99%	JF235126.1
Bee Bread	KF599860	2011-11-07	19	3	1471	27F & 1391R	Bacteria	1	Bacteroidetes	1	Bacteroidia	1	Bacteroidales	1	Porphyromonadaceae	1	Porphyromonas	1	Uncultured bacterium clone ncd275e04c1 16S ribosomal RNA gene, partial sequence 99%	HM271065.1
Bee Bread	KF599548	2011-11-07	20	2	1083	27F & 1391R	Bacteria	1	Bacteroidetes	1	Bacteroidia	1	Bacteroidales	1	Porphyromonadaceae	1	Porphyromonas	1	Uncultured bacterium clone ncd337d11c1 16S ribosomal RNA gene, partial sequence 99%	HM318418.1
Bee Bread	KF599551	2011-11-07	20	4	1086	27F & 1391R	Bacteria	1	Bacteroidetes	1	Bacteroidia	1	Bacteroidales	1	Porphyromonadaceae	1	Porphyromonas	1	Uncultured bacterium clone ncd337d11c1 16S ribosomal RNA gene, partial sequence 99%	HM318418.1
Bee Bread	KF599556	2011-11-07	20	3	1091	27F & 1391R	Bacteria	1	Bacteroidetes	1	Bacteroidia	1	Bacteroidales	1	Porphyromonadaceae	1	Porphyromonas	1	Uncultured bacterium clone ncd337d11c1 16S ribosomal RNA gene, partial sequence 99%	HM318418.1
Bee Bread	KF599948	2011-11-07	20	1	1580	27F & 1391R	Bacteria	1	Proteobacteria	1	Betaproteobacteria	1	Neisseriales	1	Neisseriaceae	1	Simonsiella	0.47	Uncultured bacterium clone ncd497g06c1 16S ribosomal RNA gene, partial sequence 99%	HM328657.1
Bee Bread	KF599769	2011-11-07	19	1	1365	27F & 1391R	Bacteria	1	Proteobacteria	1	Betaproteobacteria	1	Neisseriales	1	Neisseriaceae	1	Simonsiella	0.48	Uncultured bacterium clone ncd498e06c1 16S ribosomal RNA gene, partial sequence	HM316213.1
Bee Bread	KF599974	2011-11-07	20	2	1625	27F & 1391R	Bacteria	1	Proteobacteria	1	Betaproteobacteria	1	Neisseriales	1	Neisseriaceae	1	Simonsiella	0.55	Uncultured bacterium clone ncd498e06c1 16S ribosomal RNA gene, partial sequence	HM316213.1
Bee Bread	KF600002	2011-11-07	20	2	1680	27F & 1391R	Bacteria	1	Proteobacteria	1	Betaproteobacteria	1	Neisseriales	1	Neisseriaceae	1	Stenoxybacter	0.58	Uncultured bacterium clone ncd498e06c1 16S ribosomal RNA gene, partial sequence	HM316213.1
Bee Bread	KF600009	2011-11-07	20	2	1693	27F & 1391R	Bacteria	1	Proteobacteria	1	Betaproteobacteria	1	Neisseriales	1	Neisseriaceae	1	Stenoxybacter	0.64	Uncultured bacterium clone ncd498e06c1 16S ribosomal RNA gene, partial sequence	HM316213.1
Bee Bread	KF600017	2011-11-07	20	3	1705	27F & 1391R	Bacteria	1	Proteobacteria	1	Betaproteobacteria	1	Neisseriales	1	Neisseriaceae	1	Stenoxybacter	0.58	Uncultured bacterium clone ncd498e06c1 16S ribosomal RNA gene, partial sequence	HM316213.1
Bee Bread	KF599787	2011-11-07	19	1	1383	27F & 1391R	Bacteria	1	Proteobacteria	1	Betaproteobacteria	1	Neisseriales	1	Neisseriaceae	1	Simonsiella	0.55	Uncultured bacterium clone ncd498e06c1 16S ribosomal RNA gene, partial sequence 100%	HM316213.1
Bee Bread	KF599931	2011-11-07	20	4	1551	27F & 1391R	Bacteria	1	Proteobacteria	1	Betaproteobacteria	1	Neisseriales	1	Neisseriaceae	1	Simonsiella	0.55	Uncultured bacterium clone ncd498e06c1 16S ribosomal RNA gene, partial sequence 100%	HM316213.1
Bee Bread	KF599898	2011-11-07	19	4	1514	27F & 1391R	Bacteria	1	Firmicutes	1	Bacilli	1	Bacillales	1	Bacillales_Incertae Sedis XI	1	Gemella	1	Uncultured bacterium clone ncd512d12c1 16S ribosomal RNA gene, partial sequence 99%	HM273360.1
Bee Bread	KF599616	2011-11-07	19	3	1159	27F & 1391R	Bacteria	1	Actinobacteria	1	Actinobacteria	1	Actinomycetales	1	Corynebacteriaceae	1	Corynebacterium	1	Uncultured bacterium clone ncd732b06c1 16S ribosomal RNA gene, partial sequence 99%	HM293866.1
Bee Bread	KF599865	2011-11-07	19	3	1476	27F & 1391R	Bacteria	1	Actinobacteria	1	Actinobacteria	1	Actinomycetales	1	Corynebacteriaceae	1	Corynebacterium	1	Uncultured bacterium clone ncd772a06c1 16S ribosomal RNA gene, partial sequence >gb|HM296112.1| 100%	HM295993.1
Bee Bread	KF599798	2011-11-07	19	2	1395	27F & 1391R	Bacteria	1	Firmicutes	1	Bacilli	1	Lactobacillales	1	Carnobacteriaceae	1	Dolosigranulum	1	Uncultured bacterium clone ncd783b05c1 16S ribosomal RNA gene, partial sequence 99%	HM300909.1
Bee Bread	KF599861	2011-11-07	19	4	1472	27F & 1391R	Bacteria	1	Firmicutes	1	Clostridia	1	Clostridiales	1	Lachnospiraceae	1	Lachnospiracea_incertae_sedis	1	Uncultured bacterium clone ncd994c04c1 16S ribosomal RNA gene, partial sequence 99%	HM332562.1
Bee Bread	KF599525	2011-11-07	20	1	1055	27F & 1391R	Bacteria	1	Firmicutes	1	Clostridia	1	Clostridiales	1	Clostridiales_Incertae Sedis XI	1	Anaerococcus	1	Uncultured bacterium clone ncd99e02c1 16S ribosomal RNA gene, partial sequence 99%	HM257042.1
Bee Bread	KF599661	2011-11-07	20	4	1212	27F & 1391R	Bacteria	1	Firmicutes	1	Clostridia	1	Clostridiales	1	Clostridiales_Incertae Sedis XI	1	Anaerococcus	1	Uncultured bacterium clone ncd99e02c1 16S ribosomal RNA gene, partial sequence 99%	HM257042.1
Bee Bread	KF599845	2011-11-07	19	1	1452	27F & 1391R	Bacteria	1	Bacteroidetes	1	Sphingobacteria	1	Sphingobacteriales	1	Chitinophagaceae	1	Segetibacter	1	Uncultured Bacteroidetes bacterium clone BP20-2E 16S ribosomal RNA gene, partial sequence 98%	DQ365999.1
Bee Bread	KF599557	2011-11-07	20	2	1092	27F & 1391R	Bacteria	1	Actinobacteria	1	Actinobacteria	1	Actinomycetales	1	Microbacteriaceae	1	Frondihabitans	0.46	Uncultured Curtobacterium sp. clone Plot4-2F07 16S ribosomal RNA gene, partial sequence 99%	JQ359111.1
Bee Bread	KF599731	2011-11-07	19	1	1318	27F & 1391R	Bacteria	1	Firmicutes	1	Clostridia	1	Clostridiales	1	Clostridiales_Incertae Sedis XI	1	Anaerococcus	1	Uncultured Firmicutes bacterium clone F12_2D_FL 16S ribosomal RNA gene, partial sequence 99%	EF682945.1
Bee Bread	KF599701	2011-11-07	19	2	1255	27F & 1391R	Bacteria	1	Firmicutes	1	Bacilli	1	Lactobacillales	1	Lactobacillaceae	0.99	Lactobacillus	0.99	Uncultured Lactobacillus sp. clone SHOG741 16S ribosomal RNA gene, partial sequence 99%	HM113214.1
Bee Bread	KF599645	2011-11-07	19	3	1193	27F & 1391R	Bacteria	1	Firmicutes	1	Clostridia	1	Clostridiales	1	Clostridiales_Incertae Sedis XIII	0.94	Mogibacterium	0.76	Uncultured Mogibacterium sp. clone AF_H06 16S ribosomal RNA gene, partial sequence 99%	AY821870.1
Bee Bread	KF599803	2011-11-07	19	1	1400	27F & 1391R	Bacteria	1	Firmicutes	1	Clostridia	1	Clostridiales	1	Clostridiales_Incertae Sedis XIII	0.94	Mogibacterium	0.76	Uncultured Mogibacterium sp. clone AF_H06 16S ribosomal RNA gene, partial sequence 99%	AY821870.1
Bee Bread	KF600015	2011-11-07	20	2	1702	27F & 1391R	Bacteria	1	Firmicutes	1	Bacilli	1	Bacillales	1	Bacillales_Incertae Sedis XI	1	Gemella	1	Uncultured organism clone ELU0112-T277-S-NI_000063 small subunit ribosomal RNA gene, partial sequence 99%	HQ788079.1
Bee Bread	KF600021	2011-11-07	20	3	1711	27F & 1391R	Bacteria	1	Proteobacteria	1	Gammaproteobacteria	1	Pasteurellales	1	Pasteurellaceae	1	Haemophilus	1	Uncultured organism clone ELU0155-T288-S-NIPCRAMgANa_000520 small subunit ribosomal RNA gene, partial sequence 99%	HQ804881.1
Bee Bread	KF600036	2011-11-07	20	3	1739	27F & 1391R	Bacteria	1	Proteobacteria	1	Gammaproteobacteria	1	Pasteurellales	1	Pasteurellaceae	1	Haemophilus	1	Uncultured organism clone ELU0155-T288-S-NIPCRAMgANa_000520 small subunit ribosomal RNA gene, partial sequence 99%	HQ804881.1
Bee Bread	KF599883	2011-11-07	19	2	1497	27F & 1391R	Bacteria	1	Actinobacteria	1	Actinobacteria	1	Actinomycetales	1	Propionibacteriaceae	1	Propionibacterium	1	Uncultured organism clone ELU0169-T415-S-NIPCRAMgANa_000580 small subunit ribosomal RNA gene, partial sequence 99%	HQ812928.1
Bee Bread	KF599884	2011-11-07	19	1	1498	27F & 1391R	Bacteria	1	Actinobacteria	1	Actinobacteria	1	Actinomycetales	1	Propionibacteriaceae	1	Propionibacterium	1	Uncultured organism clone ELU0169-T415-S-NIPCRAMgANa_000580 small subunit ribosomal RNA gene, partial sequence 99%	HQ812928.1
Bee Bread	KF599886	2011-11-07	19	2	1500	27F & 1391R	Bacteria	1	Actinobacteria	1	Actinobacteria	1	Actinomycetales	1	Propionibacteriaceae	1	Propionibacterium	1	Uncultured organism clone ELU0169-T415-S-NIPCRAMgANa_000580 small subunit ribosomal RNA gene, partial sequence 99%	HQ812928.1
Bee Bread	KF599890	2011-11-07	19	3	1506	27F & 1391R	Bacteria	1	Actinobacteria	1	Actinobacteria	1	Actinomycetales	1	Propionibacteriaceae	1	Propionibacterium	1	Uncultured organism clone ELU0169-T415-S-NIPCRAMgANa_000580 small subunit ribosomal RNA gene, partial sequence 99%	HQ812928.1
Bee Bread	KF599891	2011-11-07	19	3	1507	27F & 1391R	Bacteria	1	Actinobacteria	1	Actinobacteria	1	Actinomycetales	1	Propionibacteriaceae	1	Propionibacterium	1	Uncultured organism clone ELU0169-T415-S-NIPCRAMgANa_000580 small subunit ribosomal RNA gene, partial sequence 99%	HQ812928.1
Bee Bread	KF599892	2011-11-07	19	4	1508	27F & 1391R	Bacteria	1	Actinobacteria	1	Actinobacteria	1	Actinomycetales	1	Propionibacteriaceae	1	Propionibacterium	1	Uncultured organism clone ELU0169-T415-S-NIPCRAMgANa_000580 small subunit ribosomal RNA gene, partial sequence 99%	HQ812928.1
Bee Bread	KF599982	2011-11-07	20	1	1645	27F & 1391R	Bacteria	1	Proteobacteria	1	Betaproteobacteria	1	Neisseriales	1	Neisseriaceae	1	Neisseria	1	Uncultured proteobacterium clone 7H59 16S ribosomal RNA gene, partial sequence 99%	JX010905.1
Bee Bread	KF599887	2011-11-07	19	1	1501	27F & 1391R	Bacteria	1	Bacteroidetes	1	Sphingobacteria	1	Sphingobacteriales	1	Chitinophagaceae	1	Sediminibacterium	0.57	Uncultured Sphingobacteria bacterium clone SHNX388 16S ribosomal RNA gene, partial sequence 100%	HM110986.1
Bee Bread	KF599852	2011-11-07	19	2	1461	27F & 1391R	Bacteria	1	Proteobacteria	1	Gammaproteobacteria	0.99	Xanthomonadales	0.48	Sinobacteraceae	0.48	Steroidobacter	0.48	Uncultured Steroidobacter sp. clone A483 16S ribosomal RNA gene, partial sequence 98%	JF833541.1
Bee Bread	KF599862	2011-11-07	19	3	1473	27F & 1391R	Bacteria	1	Proteobacteria	1	Gammaproteobacteria	1	Xanthomonadales	1	Xanthomonadaceae	1	Dyella	0.83	Uncultured Xanthomonadaceae bacterium clone DMS34 16S ribosomal RNA gene, partial sequence 98%	FJ536904.1
Bee Bread	KF599735	2011-11-07	19	4	1322	27F & 1391R	Bacteria	1	Proteobacteria	1	Gammaproteobacteria	1	Xanthomonadales	1	Xanthomonadaceae	1	Dyella	0.81	Uncultured Xanthomonadaceae bacterium clone DMS34 16S ribosomal RNA gene, partial sequence 99%	FJ536904.1
Bee Bread	KF599878	2011-11-07	19	1	1489	27F & 1391R	Bacteria	1	Proteobacteria	1	Gammaproteobacteria	1	Xanthomonadales	1	Xanthomonadaceae	1	Dyella	0.81	Uncultured Xanthomonadaceae bacterium clone DMS34 16S ribosomal RNA gene, partial sequence 99%	FJ536904.1
Bee Bread	KF600011	2011-11-07	20	4	1697	27F & 1391R	Bacteria	1	Proteobacteria	1	Gammaproteobacteria	1	Xanthomonadales	1	Xanthomonadaceae	1	Dyella	0.81	Uncultured Xanthomonadaceae bacterium clone DMS34 16S ribosomal RNA gene, partial sequence 99%	FJ536904.1
Bee Bread	KF599543	2011-11-06	20	3	1077	27F & 1391R	Bacteria	1	Actinobacteria	1	Actinobacteria	1	Actinomycetales	1	Actinomycetaceae	1	Actinomyces	1	Actinomyces odontolyticus strain CCUG 20536 16S ribosomal RNA, partial sequence 99%	NR_041983.1
Bee Bread	KF599498	2011-11-07	19	2	1009	27F & 1391R	Bacteria	1	Firmicutes	1	Clostridia	1	Clostridiales	1	Clostridiales_Incertae Sedis XI	1	Anaerococcus	1	Anaerococcus prevotii DSM 20548, complete genome 97%	CP001708.1
Bee Bread	KF599838	2011-11-07	19	3	1443	27F & 1391R	Bacteria	1	Actinobacteria	1	Actinobacteria	1	Actinomycetales	1	Corynebacteriaceae	1	Corynebacterium	1	Corynebacterium genitalium 16S rRNA gene, strain NCTC 11859 99%	X84253.1
Bee Bread	KF599500	2011-11-07	19	4	1012	27F & 1391R	Bacteria	1	Actinobacteria	1	Actinobacteria	1	Actinomycetales	1	Corynebacteriaceae	1	Corynebacterium	1	Corynebacterium sp. CIP101775 partial 16S rRNA gene 99%	AJ438049.1
Bee Bread	KF600004	2011-11-07	20	1	1682	27F & 1391R	Bacteria	1	Proteobacteria	1	Gammaproteobacteria	1	Enterobacteriales	1	Enterobacteriaceae	1	Enterobacter	0.94	Enterobacter sp. KB52 16S ribosomal RNA gene, partial sequence	JF327476.1
Bee Bread	KF599629	2011-11-06	19	1	1174	27F & 1391R	Bacteria	1	Firmicutes	1	Bacilli	1	Lactobacillales	1	Aerococcaceae	1	Eremococcus	0.76	Eremococcus coleocola strain M1832/95/2 16S ribosomal RNA, partial sequence 95%	NR_026481.1
Bee Bread	KF600070	2011-11-06	19	2	1778	27F & 1391R	Bacteria	1	Proteobacteria	1	Gammaproteobacteria	1	Enterobacteriales	1	Enterobacteriaceae	1	Escherichia/Shigella	1	Escherichia coli str. K-12 substr. MDS42 DNA, complete genome 99%	AP012306.1
Bee Bread	KF600094	2011-11-06	19	3	1802	27F & 1391R	Bacteria	1	Proteobacteria	1	Gammaproteobacteria	1	Enterobacteriales	1	Enterobacteriaceae	1	Escherichia/Shigella	1	Escherichia coli str. K-12 substr. MDS42 DNA, complete genome 99%	AP012306.1
Bee Bread	KF599529	2011-11-07	20	1	1060	27F & 1391R	Bacteria	1	Firmicutes	1	Bacilli	1	Lactobacillales	1	Lactobacillaceae	1	Lactobacillus	1	Lactobacillus kunkeei gene for 16S rRNA, partial sequence, strain 99%	NRIC 0778
Bee Bread	KF599493	2011-11-07	19	4	1003	27F & 1391R	Bacteria	1	Firmicutes	1	Bacilli	1	Lactobacillales	1	Lactobacillaceae	1	Lactobacillus	1	Lactobacillus kunkeei strain 100-1 16S ribosomal RNA gene, partial sequence 100%	JQ009336.1
Bee Bread	KF599495	2011-11-07	19	1	1006	27F & 1391R	Bacteria	1	Firmicutes	1	Bacilli	1	Lactobacillales	1	Lactobacillaceae	1	Lactobacillus	1	Lactobacillus kunkeei strain 100-1 16S ribosomal RNA gene, partial sequence 100%	JQ009336.1
Bee Bread	KF599496	2011-11-07	19	1	1007	27F & 1391R	Bacteria	1	Firmicutes	1	Bacilli	1	Lactobacillales	1	Lactobacillaceae	1	Lactobacillus	1	Lactobacillus kunkeei strain 100-1 16S ribosomal RNA gene, partial sequence 100%	JQ009336.1
Bee Bread	KF599497	2011-11-07	19	3	1008	27F & 1391R	Bacteria	1	Firmicutes	1	Bacilli	1	Lactobacillales	1	Lactobacillaceae	1	Lactobacillus	1	Lactobacillus kunkeei strain 100-1 16S ribosomal RNA gene, partial sequence 100%	JQ009336.1
Bee Bread	KF599501	2011-11-07	19	4	1013	27F & 1391R	Bacteria	1	Firmicutes	1	Bacilli	1	Lactobacillales	1	Lactobacillaceae	1	Lactobacillus	1	Lactobacillus kunkeei strain 100-1 16S ribosomal RNA gene, partial sequence 100%	JQ009336.1
Bee Bread	KF599504	2011-11-07	19	2	1016	27F & 1391R	Bacteria	1	Firmicutes	1	Bacilli	1	Lactobacillales	1	Lactobacillaceae	1	Lactobacillus	1	Lactobacillus kunkeei strain 100-1 16S ribosomal RNA gene, partial sequence 100%	JQ009336.1
Bee Bread	KF599505	2011-11-07	19	4	1017	27F & 1391R	Bacteria	1	Firmicutes	1	Bacilli	1	Lactobacillales	1	Lactobacillaceae	1	Lactobacillus	1	Lactobacillus kunkeei strain 100-1 16S ribosomal RNA gene, partial sequence 100%	JQ009336.1
Bee Bread	KF599512	2011-11-07	19	1	1031	27F & 1391R	Bacteria	1	Firmicutes	1	Bacilli	1	Lactobacillales	1	Lactobacillaceae	1	Lactobacillus	1	Lactobacillus kunkeei strain 100-1 16S ribosomal RNA gene, partial sequence 100%	JQ009336.1
Bee Bread	KF599560	2011-11-07	19	3	1096	27F & 1391R	Bacteria	1	Firmicutes	1	Bacilli	1	Lactobacillales	1	Lactobacillaceae	1	Lactobacillus	1	Lactobacillus kunkeei strain 100-1 16S ribosomal RNA gene, partial sequence 100%	JQ009336.1
Bee Bread	KF599567	2011-11-07	19	2	1105	27F & 1391R	Bacteria	1	Firmicutes	1	Bacilli	1	Lactobacillales	1	Lactobacillaceae	1	Lactobacillus	1	Lactobacillus kunkeei strain 100-1 16S ribosomal RNA gene, partial sequence 100%	JQ009336.1
Bee Bread	KF599577	2011-11-07	19	1	1118	27F & 1391R	Bacteria	1	Firmicutes	1	Bacilli	1	Lactobacillales	1	Lactobacillaceae	1	Lactobacillus	1	Lactobacillus kunkeei strain 100-1 16S ribosomal RNA gene, partial sequence 100%	JQ009336.1
Bee Bread	KF599580	2011-11-07	19	4	1121	27F & 1391R	Bacteria	1	Firmicutes	1	Bacilli	1	Lactobacillales	1	Lactobacillaceae	1	Lactobacillus	1	Lactobacillus kunkeei strain 100-1 16S ribosomal RNA gene, partial sequence 100%	JQ009336.1
Bee Bread	KF599582	2011-11-07	19	2	1123	27F & 1391R	Bacteria	1	Firmicutes	1	Bacilli	1	Lactobacillales	1	Lactobacillaceae	1	Lactobacillus	1	Lactobacillus kunkeei strain 100-1 16S ribosomal RNA gene, partial sequence 100%	JQ009336.1
Bee Bread	KF599596	2011-11-07	19	3	1138	27F & 1391R	Bacteria	1	Firmicutes	1	Bacilli	1	Lactobacillales	1	Lactobacillaceae	1	Lactobacillus	1	Lactobacillus kunkeei strain 100-1 16S ribosomal RNA gene, partial sequence 100%	JQ009336.1
Bee Bread	KF599599	2011-11-07	19	3	1141	27F & 1391R	Bacteria	1	Firmicutes	1	Bacilli	1	Lactobacillales	1	Lactobacillaceae	1	Lactobacillus	1	Lactobacillus kunkeei strain 100-1 16S ribosomal RNA gene, partial sequence 100%	JQ009336.1
Bee Bread	KF599625	2011-11-07	19	1	1169	27F & 1391R	Bacteria	1	Firmicutes	1	Bacilli	1	Lactobacillales	1	Lactobacillaceae	1	Lactobacillus	1	Lactobacillus kunkeei strain 100-1 16S ribosomal RNA gene, partial sequence 100%	JQ009336.1
Bee Bread	KF599626	2011-11-07	19	4	1171	27F & 1391R	Bacteria	1	Firmicutes	1	Bacilli	1	Lactobacillales	1	Lactobacillaceae	1	Lactobacillus	1	Lactobacillus kunkeei strain 100-1 16S ribosomal RNA gene, partial sequence 100%	JQ009336.1
Bee Bread	KF599641	2011-11-07	19	4	1189	27F & 1391R	Bacteria	1	Firmicutes	1	Bacilli	1	Lactobacillales	1	Lactobacillaceae	1	Lactobacillus	1	Lactobacillus kunkeei strain 100-1 16S ribosomal RNA gene, partial sequence 100%	JQ009336.1
Bee Bread	KF599695	2011-11-07	19	2	1248	27F & 1391R	Bacteria	1	Firmicutes	1	Bacilli	1	Lactobacillales	1	Lactobacillaceae	1	Lactobacillus	1	Lactobacillus kunkeei strain 100-1 16S ribosomal RNA gene, partial sequence 100%	JQ009336.1
Bee Bread	KF599709	2011-11-07	19	4	1290	27F & 1391R	Bacteria	1	Firmicutes	1	Bacilli	1	Lactobacillales	1	Lactobacillaceae	1	Lactobacillus	1	Lactobacillus kunkeei strain 100-1 16S ribosomal RNA gene, partial sequence 100%	JQ009336.1
Bee Bread	KF599729	2011-11-07	19	4	1314	27F & 1391R	Bacteria	1	Firmicutes	1	Bacilli	1	Lactobacillales	1	Lactobacillaceae	1	Lactobacillus	1	Lactobacillus kunkeei strain 100-1 16S ribosomal RNA gene, partial sequence 100%	JQ009336.1
Bee Bread	KF599730	2011-11-07	19	4	1316	27F & 1391R	Bacteria	1	Firmicutes	1	Bacilli	1	Lactobacillales	1	Lactobacillaceae	1	Lactobacillus	1	Lactobacillus kunkeei strain 100-1 16S ribosomal RNA gene, partial sequence 100%	JQ009336.1
Bee Bread	KF599733	2011-11-07	19	2	1320	27F & 1391R	Bacteria	1	Firmicutes	1	Bacilli	1	Lactobacillales	1	Lactobacillaceae	1	Lactobacillus	1	Lactobacillus kunkeei strain 100-1 16S ribosomal RNA gene, partial sequence 100%	JQ009336.1
Bee Bread	KF599734	2011-11-07	19	2	1321	27F & 1391R	Bacteria	1	Firmicutes	1	Bacilli	1	Lactobacillales	1	Lactobacillaceae	1	Lactobacillus	1	Lactobacillus kunkeei strain 100-1 16S ribosomal RNA gene, partial sequence 100%	JQ009336.1
Bee Bread	KF599738	2011-11-07	19	1	1326	27F & 1391R	Bacteria	1	Firmicutes	1	Bacilli	1	Lactobacillales	1	Lactobacillaceae	1	Lactobacillus	1	Lactobacillus kunkeei strain 100-1 16S ribosomal RNA gene, partial sequence 100%	JQ009336.1
Bee Bread	KF599768	2011-11-07	19	1	1364	27F & 1391R	Bacteria	1	Firmicutes	1	Bacilli	1	Lactobacillales	1	Lactobacillaceae	1	Lactobacillus	1	Lactobacillus kunkeei strain 100-1 16S ribosomal RNA gene, partial sequence 100%	JQ009336.1
Bee Bread	KF599782	2011-11-07	19	1	1378	27F & 1391R	Bacteria	1	Firmicutes	1	Bacilli	1	Lactobacillales	1	Lactobacillaceae	1	Lactobacillus	1	Lactobacillus kunkeei strain 100-1 16S ribosomal RNA gene, partial sequence 100%	JQ009336.1
Bee Bread	KF599802	2011-11-07	19	3	1399	27F & 1391R	Bacteria	1	Firmicutes	1	Bacilli	1	Lactobacillales	1	Lactobacillaceae	1	Lactobacillus	1	Lactobacillus kunkeei strain 100-1 16S ribosomal RNA gene, partial sequence 100%	JQ009336.1
Bee Bread	KF599820	2011-11-07	19	1	1420	27F & 1391R	Bacteria	1	Firmicutes	1	Bacilli	1	Lactobacillales	1	Lactobacillaceae	1	Lactobacillus	1	Lactobacillus kunkeei strain 100-1 16S ribosomal RNA gene, partial sequence 100%	JQ009336.1
Bee Bread	KF599824	2011-11-07	19	2	1425	27F & 1391R	Bacteria	1	Firmicutes	1	Bacilli	1	Lactobacillales	1	Lactobacillaceae	1	Lactobacillus	1	Lactobacillus kunkeei strain 100-1 16S ribosomal RNA gene, partial sequence 100%	JQ009336.1
Bee Bread	KF599835	2011-11-07	19	1	1438	27F & 1391R	Bacteria	1	Firmicutes	1	Bacilli	1	Lactobacillales	1	Lactobacillaceae	1	Lactobacillus	1	Lactobacillus kunkeei strain 100-1 16S ribosomal RNA gene, partial sequence 100%	JQ009336.1
Bee Bread	KF599839	2011-11-07	19	2	1444	27F & 1391R	Bacteria	1	Firmicutes	1	Bacilli	1	Lactobacillales	1	Lactobacillaceae	1	Lactobacillus	1	Lactobacillus kunkeei strain 100-1 16S ribosomal RNA gene, partial sequence 100%	JQ009336.1
Bee Bread	KF599875	2011-11-07	19	1	1486	27F & 1391R	Bacteria	1	Firmicutes	1	Bacilli	1	Lactobacillales	1	Lactobacillaceae	1	Lactobacillus	1	Lactobacillus kunkeei strain 100-1 16S ribosomal RNA gene, partial sequence 100%	JQ009336.1
Bee Bread	KF599876	2011-11-07	19	3	1487	27F & 1391R	Bacteria	1	Firmicutes	1	Bacilli	1	Lactobacillales	1	Lactobacillaceae	1	Lactobacillus	1	Lactobacillus kunkeei strain 100-1 16S ribosomal RNA gene, partial sequence 100%	JQ009336.1
Bee Bread	KF599920	2011-11-07	19	3	1537	27F & 1391R	Bacteria	1	Firmicutes	1	Bacilli	1	Lactobacillales	1	Lactobacillaceae	1	Lactobacillus	1	Lactobacillus kunkeei strain 100-1 16S ribosomal RNA gene, partial sequence 100%	JQ009336.1
Bee Bread	KF599930	2011-11-07	20	4	1550	27F & 1391R	Bacteria	1	Firmicutes	1	Bacilli	1	Lactobacillales	1	Lactobacillaceae	1	Lactobacillus	1	Lactobacillus kunkeei strain 100-1 16S ribosomal RNA gene, partial sequence 100%	JQ009336.1
Bee Bread	KF599933	2011-11-07	20	3	1556	27F & 1391R	Bacteria	1	Firmicutes	1	Bacilli	1	Lactobacillales	1	Lactobacillaceae	1	Lactobacillus	1	Lactobacillus kunkeei strain 100-1 16S ribosomal RNA gene, partial sequence 100%	JQ009336.1
Bee Bread	KF600026	2011-11-07	20	3	1720	27F & 1391R	Bacteria	1	Firmicutes	1	Bacilli	1	Lactobacillales	1	Lactobacillaceae	1	Lactobacillus	1	Lactobacillus kunkeei strain 100-1 16S ribosomal RNA gene, partial sequence 100%	JQ009336.1
Bee Bread	KF600084	2011-11-07	20	1	1792	27F & 1391R	Bacteria	1	Firmicutes	1	Bacilli	1	Lactobacillales	1	Lactobacillaceae	1	Lactobacillus	1	Lactobacillus kunkeei strain 100-1 16S ribosomal RNA gene, partial sequence 100%	JQ009336.1
Bee Bread	KF600085	2011-11-07	20	2	1793	27F & 1391R	Bacteria	1	Firmicutes	1	Bacilli	1	Lactobacillales	1	Lactobacillaceae	1	Lactobacillus	1	Lactobacillus kunkeei strain 100-1 16S ribosomal RNA gene, partial sequence 100%	JQ009336.1
Bee Bread	KF600087	2011-11-07	20	1	1795	27F & 1391R	Bacteria	1	Firmicutes	1	Bacilli	1	Lactobacillales	1	Lactobacillaceae	1	Lactobacillus	1	Lactobacillus kunkeei strain 100-1 16S ribosomal RNA gene, partial sequence 100%	JQ009336.1
Bee Bread	KF600089	2011-11-07	20	3	1797	27F & 1391R	Bacteria	1	Firmicutes	1	Bacilli	1	Lactobacillales	1	Lactobacillaceae	1	Lactobacillus	1	Lactobacillus kunkeei strain 100-1 16S ribosomal RNA gene, partial sequence 100%	JQ009336.1
Bee Bread	KF600090	2011-11-07	20	4	1798	27F & 1391R	Bacteria	1	Firmicutes	1	Bacilli	1	Lactobacillales	1	Lactobacillaceae	1	Lactobacillus	1	Lactobacillus kunkeei strain 100-1 16S ribosomal RNA gene, partial sequence 100%	JQ009336.1
Bee Bread	KF600091	2011-11-07	20	4	1799	27F & 1391R	Bacteria	1	Firmicutes	1	Bacilli	1	Lactobacillales	1	Lactobacillaceae	1	Lactobacillus	1	Lactobacillus kunkeei strain 100-1 16S ribosomal RNA gene, partial sequence 100%	JQ009336.1
Bee Bread	KF600092	2011-11-07	20	3	1800	27F & 1391R	Bacteria	1	Firmicutes	1	Bacilli	1	Lactobacillales	1	Lactobacillaceae	1	Lactobacillus	1	Lactobacillus kunkeei strain 100-1 16S ribosomal RNA gene, partial sequence 100%	JQ009336.1
Bee Bread	KF600095	2011-11-07	20	2	1803	27F & 1391R	Bacteria	1	Firmicutes	1	Bacilli	1	Lactobacillales	1	Lactobacillaceae	1	Lactobacillus	1	Lactobacillus kunkeei strain 100-1 16S ribosomal RNA gene, partial sequence 100%	JQ009336.1
Bee Bread	KF600096	2011-11-07	20	1	1804	27F & 1391R	Bacteria	1	Firmicutes	1	Bacilli	1	Lactobacillales	1	Lactobacillaceae	1	Lactobacillus	1	Lactobacillus kunkeei strain 100-1 16S ribosomal RNA gene, partial sequence 100%	JQ009336.1
Bee Bread	KF600097	2011-11-07	20	2	1805	27F & 1391R	Bacteria	1	Firmicutes	1	Bacilli	1	Lactobacillales	1	Lactobacillaceae	1	Lactobacillus	1	Lactobacillus kunkeei strain 100-1 16S ribosomal RNA gene, partial sequence 100%	JQ009336.1
Bee Bread	KF600099	2011-11-07	20	3	1807	27F & 1391R	Bacteria	1	Firmicutes	1	Bacilli	1	Lactobacillales	1	Lactobacillaceae	1	Lactobacillus	1	Lactobacillus kunkeei strain 100-1 16S ribosomal RNA gene, partial sequence 100%	JQ009336.1
Bee Bread	KF600100	2011-11-07	20	4	1808	27F & 1391R	Bacteria	1	Firmicutes	1	Bacilli	1	Lactobacillales	1	Lactobacillaceae	1	Lactobacillus	1	Lactobacillus kunkeei strain 100-1 16S ribosomal RNA gene, partial sequence 100%	JQ009336.1
Bee Bread	KF600101	2011-11-07	20	2	1809	27F & 1391R	Bacteria	1	Firmicutes	1	Bacilli	1	Lactobacillales	1	Lactobacillaceae	1	Lactobacillus	1	Lactobacillus kunkeei strain 100-1 16S ribosomal RNA gene, partial sequence 100%	JQ009336.1
Bee Bread	KF599506	2011-11-07	19	4	1020	27F & 1391R	Bacteria	1	Firmicutes	1	Bacilli	1	Lactobacillales	1	Lactobacillaceae	1	Lactobacillus	1	Lactobacillus kunkeei strain 100-1 16S ribosomal RNA gene, partial sequence 99%	JQ009336.1
Bee Bread	KF599508	2011-11-07	19	2	1024	27F & 1391R	Bacteria	1	Firmicutes	1	Bacilli	1	Lactobacillales	1	Lactobacillaceae	1	Lactobacillus	1	Lactobacillus kunkeei strain 100-1 16S ribosomal RNA gene, partial sequence 99%	JQ009336.1
Bee Bread	KF599510	2011-11-07	19	4	1028	27F & 1391R	Bacteria	1	Firmicutes	1	Bacilli	1	Lactobacillales	1	Lactobacillaceae	1	Lactobacillus	1	Lactobacillus kunkeei strain 100-1 16S ribosomal RNA gene, partial sequence 99%	JQ009336.1
Bee Bread	KF599511	2011-11-07	19	3	1030	27F & 1391R	Bacteria	1	Firmicutes	1	Bacilli	1	Lactobacillales	1	Lactobacillaceae	1	Lactobacillus	1	Lactobacillus kunkeei strain 100-1 16S ribosomal RNA gene, partial sequence 99%	JQ009336.1
Bee Bread	KF599513	2011-11-07	19	1	1032	27F & 1391R	Bacteria	1	Firmicutes	1	Bacilli	1	Lactobacillales	1	Lactobacillaceae	1	Lactobacillus	1	Lactobacillus kunkeei strain 100-1 16S ribosomal RNA gene, partial sequence 99%	JQ009336.1
Bee Bread	KF599514	2011-11-07	19	4	1034	27F & 1391R	Bacteria	1	Firmicutes	1	Bacilli	1	Lactobacillales	1	Lactobacillaceae	1	Lactobacillus	1	Lactobacillus kunkeei strain 100-1 16S ribosomal RNA gene, partial sequence 99%	JQ009336.1
Bee Bread	KF599515	2011-11-07	19	2	1035	27F & 1391R	Bacteria	1	Firmicutes	1	Bacilli	1	Lactobacillales	1	Lactobacillaceae	1	Lactobacillus	1	Lactobacillus kunkeei strain 100-1 16S ribosomal RNA gene, partial sequence 99%	JQ009336.1
Bee Bread	KF599516	2011-11-07	19	1	1036	27F & 1391R	Bacteria	1	Firmicutes	1	Bacilli	1	Lactobacillales	1	Lactobacillaceae	1	Lactobacillus	1	Lactobacillus kunkeei strain 100-1 16S ribosomal RNA gene, partial sequence 99%	JQ009336.1
Bee Bread	KF599517	2011-11-07	19	3	1037	27F & 1391R	Bacteria	1	Firmicutes	1	Bacilli	1	Lactobacillales	1	Lactobacillaceae	1	Lactobacillus	1	Lactobacillus kunkeei strain 100-1 16S ribosomal RNA gene, partial sequence 99%	JQ009336.1
Bee Bread	KF599518	2011-11-07	19	2	1038	27F & 1391R	Bacteria	1	Firmicutes	1	Bacilli	1	Lactobacillales	1	Lactobacillaceae	1	Lactobacillus	1	Lactobacillus kunkeei strain 100-1 16S ribosomal RNA gene, partial sequence 99%	JQ009336.1
Bee Bread	KF599519	2011-11-07	19	1	1039	27F & 1391R	Bacteria	1	Firmicutes	1	Bacilli	1	Lactobacillales	1	Lactobacillaceae	1	Lactobacillus	1	Lactobacillus kunkeei strain 100-1 16S ribosomal RNA gene, partial sequence 99%	JQ009336.1
Bee Bread	KF599520	2011-11-07	19	3	1040	27F & 1391R	Bacteria	1	Firmicutes	1	Bacilli	1	Lactobacillales	1	Lactobacillaceae	1	Lactobacillus	1	Lactobacillus kunkeei strain 100-1 16S ribosomal RNA gene, partial sequence 99%	JQ009336.1
Bee Bread	KF599521	2011-11-07	19	4	1046	27F & 1391R	Bacteria	1	Firmicutes	1	Bacilli	1	Lactobacillales	1	Lactobacillaceae	1	Lactobacillus	1	Lactobacillus kunkeei strain 100-1 16S ribosomal RNA gene, partial sequence 99%	JQ009336.1
Bee Bread	KF599522	2011-11-07	19	2	1047	27F & 1391R	Bacteria	1	Firmicutes	1	Bacilli	1	Lactobacillales	1	Lactobacillaceae	1	Lactobacillus	1	Lactobacillus kunkeei strain 100-1 16S ribosomal RNA gene, partial sequence 99%	JQ009336.1
Bee Bread	KF599552	2011-11-07	20	1	1087	27F & 1391R	Bacteria	1	Firmicutes	1	Bacilli	1	Lactobacillales	1	Lactobacillaceae	1	Lactobacillus	1	Lactobacillus kunkeei strain 100-1 16S ribosomal RNA gene, partial sequence 99%	JQ009336.1
Bee Bread	KF599553	2011-11-07	20	1	1088	27F & 1391R	Bacteria	1	Firmicutes	1	Bacilli	1	Lactobacillales	1	Lactobacillaceae	1	Lactobacillus	1	Lactobacillus kunkeei strain 100-1 16S ribosomal RNA gene, partial sequence 99%	JQ009336.1
Bee Bread	KF599559	2011-11-07	19	3	1094	27F & 1391R	Bacteria	1	Firmicutes	1	Bacilli	1	Lactobacillales	1	Lactobacillaceae	1	Lactobacillus	1	Lactobacillus kunkeei strain 100-1 16S ribosomal RNA gene, partial sequence 99%	JQ009336.1
Bee Bread	KF599561	2011-11-07	19	2	1099	27F & 1391R	Bacteria	1	Firmicutes	1	Bacilli	1	Lactobacillales	1	Lactobacillaceae	1	Lactobacillus	1	Lactobacillus kunkeei strain 100-1 16S ribosomal RNA gene, partial sequence 99%	JQ009336.1
Bee Bread	KF599562	2011-11-07	19	3	1100	27F & 1391R	Bacteria	1	Firmicutes	1	Bacilli	1	Lactobacillales	1	Lactobacillaceae	1	Lactobacillus	1	Lactobacillus kunkeei strain 100-1 16S ribosomal RNA gene, partial sequence 99%	JQ009336.1
Bee Bread	KF599563	2011-11-07	19	1	1101	27F & 1391R	Bacteria	1	Firmicutes	1	Bacilli	1	Lactobacillales	1	Lactobacillaceae	1	Lactobacillus	1	Lactobacillus kunkeei strain 100-1 16S ribosomal RNA gene, partial sequence 99%	JQ009336.1
Bee Bread	KF599565	2011-11-07	19	4	1103	27F & 1391R	Bacteria	1	Firmicutes	1	Bacilli	1	Lactobacillales	1	Lactobacillaceae	1	Lactobacillus	1	Lactobacillus kunkeei strain 100-1 16S ribosomal RNA gene, partial sequence 99%	JQ009336.1
Bee Bread	KF599566	2011-11-07	19	2	1104	27F & 1391R	Bacteria	1	Firmicutes	1	Bacilli	1	Lactobacillales	1	Lactobacillaceae	1	Lactobacillus	1	Lactobacillus kunkeei strain 100-1 16S ribosomal RNA gene, partial sequence 99%	JQ009336.1
Bee Bread	KF599568	2011-11-07	19	3	1107	27F & 1391R	Bacteria	1	Firmicutes	1	Bacilli	1	Lactobacillales	1	Lactobacillaceae	1	Lactobacillus	1	Lactobacillus kunkeei strain 100-1 16S ribosomal RNA gene, partial sequence 99%	JQ009336.1
Bee Bread	KF599569	2011-11-07	19	3	1108	27F & 1391R	Bacteria	1	Firmicutes	1	Bacilli	1	Lactobacillales	1	Lactobacillaceae	1	Lactobacillus	1	Lactobacillus kunkeei strain 100-1 16S ribosomal RNA gene, partial sequence 99%	JQ009336.1
Bee Bread	KF599570	2011-11-07	19	1	1110	27F & 1391R	Bacteria	1	Firmicutes	1	Bacilli	1	Lactobacillales	1	Lactobacillaceae	1	Lactobacillus	1	Lactobacillus kunkeei strain 100-1 16S ribosomal RNA gene, partial sequence 99%	JQ009336.1
Bee Bread	KF599571	2011-11-07	19	4	1111	27F & 1391R	Bacteria	1	Firmicutes	1	Bacilli	1	Lactobacillales	1	Lactobacillaceae	1	Lactobacillus	1	Lactobacillus kunkeei strain 100-1 16S ribosomal RNA gene, partial sequence 99%	JQ009336.1
Bee Bread	KF599572	2011-11-07	19	2	1112	27F & 1391R	Bacteria	1	Firmicutes	1	Bacilli	1	Lactobacillales	1	Lactobacillaceae	1	Lactobacillus	1	Lactobacillus kunkeei strain 100-1 16S ribosomal RNA gene, partial sequence 99%	JQ009336.1
Bee Bread	KF599573	2011-11-07	19	4	1113	27F & 1391R	Bacteria	1	Firmicutes	1	Bacilli	1	Lactobacillales	1	Lactobacillaceae	1	Lactobacillus	1	Lactobacillus kunkeei strain 100-1 16S ribosomal RNA gene, partial sequence 99%	JQ009336.1
Bee Bread	KF599576	2011-11-07	19	3	1117	27F & 1391R	Bacteria	1	Firmicutes	1	Bacilli	1	Lactobacillales	1	Lactobacillaceae	1	Lactobacillus	1	Lactobacillus kunkeei strain 100-1 16S ribosomal RNA gene, partial sequence 99%	JQ009336.1
Bee Bread	KF599579	2011-11-07	19	1	1120	27F & 1391R	Bacteria	1	Firmicutes	1	Bacilli	1	Lactobacillales	1	Lactobacillaceae	1	Lactobacillus	1	Lactobacillus kunkeei strain 100-1 16S ribosomal RNA gene, partial sequence 99%	JQ009336.1
Bee Bread	KF599581	2011-11-07	19	3	1122	27F & 1391R	Bacteria	1	Firmicutes	1	Bacilli	1	Lactobacillales	1	Lactobacillaceae	1	Lactobacillus	1	Lactobacillus kunkeei strain 100-1 16S ribosomal RNA gene, partial sequence 99%	JQ009336.1
Bee Bread	KF599585	2011-11-07	19	4	1126	27F & 1391R	Bacteria	1	Firmicutes	1	Bacilli	1	Lactobacillales	1	Lactobacillaceae	1	Lactobacillus	1	Lactobacillus kunkeei strain 100-1 16S ribosomal RNA gene, partial sequence 99%	JQ009336.1
Bee Bread	KF599586	2011-11-07	19	2	1127	27F & 1391R	Bacteria	1	Firmicutes	1	Bacilli	1	Lactobacillales	1	Lactobacillaceae	1	Lactobacillus	1	Lactobacillus kunkeei strain 100-1 16S ribosomal RNA gene, partial sequence 99%	JQ009336.1
Bee Bread	KF599587	2011-11-07	19	1	1128	27F & 1391R	Bacteria	1	Firmicutes	1	Bacilli	1	Lactobacillales	1	Lactobacillaceae	1	Lactobacillus	1	Lactobacillus kunkeei strain 100-1 16S ribosomal RNA gene, partial sequence 99%	JQ009336.1
Bee Bread	KF599589	2011-11-07	19	4	1130	27F & 1391R	Bacteria	1	Firmicutes	1	Bacilli	1	Lactobacillales	1	Lactobacillaceae	1	Lactobacillus	1	Lactobacillus kunkeei strain 100-1 16S ribosomal RNA gene, partial sequence 99%	JQ009336.1
Bee Bread	KF599590	2011-11-07	19	2	1131	27F & 1391R	Bacteria	1	Firmicutes	1	Bacilli	1	Lactobacillales	1	Lactobacillaceae	1	Lactobacillus	1	Lactobacillus kunkeei strain 100-1 16S ribosomal RNA gene, partial sequence 99%	JQ009336.1
Bee Bread	KF599591	2011-11-07	19	1	1132	27F & 1391R	Bacteria	1	Firmicutes	1	Bacilli	1	Lactobacillales	1	Lactobacillaceae	1	Lactobacillus	1	Lactobacillus kunkeei strain 100-1 16S ribosomal RNA gene, partial sequence 99%	JQ009336.1
Bee Bread	KF599592	2011-11-07	19	3	1133	27F & 1391R	Bacteria	1	Firmicutes	1	Bacilli	1	Lactobacillales	1	Lactobacillaceae	1	Lactobacillus	1	Lactobacillus kunkeei strain 100-1 16S ribosomal RNA gene, partial sequence 99%	JQ009336.1
Bee Bread	KF599593	2011-11-07	19	4	1134	27F & 1391R	Bacteria	1	Firmicutes	1	Bacilli	1	Lactobacillales	1	Lactobacillaceae	1	Lactobacillus	1	Lactobacillus kunkeei strain 100-1 16S ribosomal RNA gene, partial sequence 99%	JQ009336.1
Bee Bread	KF599597	2011-11-07	19	2	1139	27F & 1391R	Bacteria	1	Firmicutes	1	Bacilli	1	Lactobacillales	1	Lactobacillaceae	1	Lactobacillus	1	Lactobacillus kunkeei strain 100-1 16S ribosomal RNA gene, partial sequence 99%	JQ009336.1
Bee Bread	KF599598	2011-11-07	19	1	1140	27F & 1391R	Bacteria	1	Firmicutes	1	Bacilli	1	Lactobacillales	1	Lactobacillaceae	1	Lactobacillus	1	Lactobacillus kunkeei strain 100-1 16S ribosomal RNA gene, partial sequence 99%	JQ009336.1
Bee Bread	KF599600	2011-11-07	19	3	1142	27F & 1391R	Bacteria	1	Firmicutes	1	Bacilli	1	Lactobacillales	1	Lactobacillaceae	1	Lactobacillus	1	Lactobacillus kunkeei strain 100-1 16S ribosomal RNA gene, partial sequence 99%	JQ009336.1
Bee Bread	KF599601	2011-11-07	19	4	1143	27F & 1391R	Bacteria	1	Firmicutes	1	Bacilli	1	Lactobacillales	1	Lactobacillaceae	1	Lactobacillus	1	Lactobacillus kunkeei strain 100-1 16S ribosomal RNA gene, partial sequence 99%	JQ009336.1
Bee Bread	KF599602	2011-11-07	19	2	1144	27F & 1391R	Bacteria	1	Firmicutes	1	Bacilli	1	Lactobacillales	1	Lactobacillaceae	1	Lactobacillus	1	Lactobacillus kunkeei strain 100-1 16S ribosomal RNA gene, partial sequence 99%	JQ009336.1
Bee Bread	KF599603	2011-11-07	19	4	1145	27F & 1391R	Bacteria	1	Firmicutes	1	Bacilli	1	Lactobacillales	1	Lactobacillaceae	1	Lactobacillus	1	Lactobacillus kunkeei strain 100-1 16S ribosomal RNA gene, partial sequence 99%	JQ009336.1
Bee Bread	KF599604	2011-11-07	19	1	1146	27F & 1391R	Bacteria	1	Firmicutes	1	Bacilli	1	Lactobacillales	1	Lactobacillaceae	1	Lactobacillus	1	Lactobacillus kunkeei strain 100-1 16S ribosomal RNA gene, partial sequence 99%	JQ009336.1
Bee Bread	KF599605	2011-11-07	19	3	1147	27F & 1391R	Bacteria	1	Firmicutes	1	Bacilli	1	Lactobacillales	1	Lactobacillaceae	1	Lactobacillus	1	Lactobacillus kunkeei strain 100-1 16S ribosomal RNA gene, partial sequence 99%	JQ009336.1
Bee Bread	KF599607	2011-11-07	19	4	1149	27F & 1391R	Bacteria	1	Firmicutes	1	Bacilli	1	Lactobacillales	1	Lactobacillaceae	1	Lactobacillus	1	Lactobacillus kunkeei strain 100-1 16S ribosomal RNA gene, partial sequence 99%	JQ009336.1
Bee Bread	KF599608	2011-11-07	19	2	1150	27F & 1391R	Bacteria	1	Firmicutes	1	Bacilli	1	Lactobacillales	1	Lactobacillaceae	1	Lactobacillus	1	Lactobacillus kunkeei strain 100-1 16S ribosomal RNA gene, partial sequence 99%	JQ009336.1
Bee Bread	KF599617	2011-11-07	19	1	1160	27F & 1391R	Bacteria	1	Firmicutes	1	Bacilli	1	Lactobacillales	1	Lactobacillaceae	1	Lactobacillus	1	Lactobacillus kunkeei strain 100-1 16S ribosomal RNA gene, partial sequence 99%	JQ009336.1
Bee Bread	KF599618	2011-11-07	19	3	1161	27F & 1391R	Bacteria	1	Firmicutes	1	Bacilli	1	Lactobacillales	1	Lactobacillaceae	1	Lactobacillus	1	Lactobacillus kunkeei strain 100-1 16S ribosomal RNA gene, partial sequence 99%	JQ009336.1
Bee Bread	KF599619	2011-11-07	19	2	1162	27F & 1391R	Bacteria	1	Firmicutes	1	Bacilli	1	Lactobacillales	1	Lactobacillaceae	1	Lactobacillus	1	Lactobacillus kunkeei strain 100-1 16S ribosomal RNA gene, partial sequence 99%	JQ009336.1
Bee Bread	KF599621	2011-11-07	19	1	1165	27F & 1391R	Bacteria	1	Firmicutes	1	Bacilli	1	Lactobacillales	1	Lactobacillaceae	1	Lactobacillus	1	Lactobacillus kunkeei strain 100-1 16S ribosomal RNA gene, partial sequence 99%	JQ009336.1
Bee Bread	KF599622	2011-11-07	19	4	1166	27F & 1391R	Bacteria	1	Firmicutes	1	Bacilli	1	Lactobacillales	1	Lactobacillaceae	1	Lactobacillus	1	Lactobacillus kunkeei strain 100-1 16S ribosomal RNA gene, partial sequence 99%	JQ009336.1
Bee Bread	KF599623	2011-11-07	19	3	1167	27F & 1391R	Bacteria	1	Firmicutes	1	Bacilli	1	Lactobacillales	1	Lactobacillaceae	1	Lactobacillus	1	Lactobacillus kunkeei strain 100-1 16S ribosomal RNA gene, partial sequence 99%	JQ009336.1
Bee Bread	KF599627	2011-11-07	19	3	1172	27F & 1391R	Bacteria	1	Firmicutes	1	Bacilli	1	Lactobacillales	1	Lactobacillaceae	1	Lactobacillus	1	Lactobacillus kunkeei strain 100-1 16S ribosomal RNA gene, partial sequence 99%	JQ009336.1
Bee Bread	KF599628	2011-11-07	19	3	1173	27F & 1391R	Bacteria	1	Firmicutes	1	Bacilli	1	Lactobacillales	1	Lactobacillaceae	1	Lactobacillus	1	Lactobacillus kunkeei strain 100-1 16S ribosomal RNA gene, partial sequence 99%	JQ009336.1
Bee Bread	KF599630	2011-11-07	19	4	1175	27F & 1391R	Bacteria	1	Firmicutes	1	Bacilli	1	Lactobacillales	1	Lactobacillaceae	1	Lactobacillus	1	Lactobacillus kunkeei strain 100-1 16S ribosomal RNA gene, partial sequence 99%	JQ009336.1
Bee Bread	KF599631	2011-11-07	19	4	1176	27F & 1391R	Bacteria	1	Firmicutes	1	Bacilli	1	Lactobacillales	1	Lactobacillaceae	1	Lactobacillus	1	Lactobacillus kunkeei strain 100-1 16S ribosomal RNA gene, partial sequence 99%	JQ009336.1
Bee Bread	KF599632	2011-11-07	19	2	1177	27F & 1391R	Bacteria	1	Firmicutes	1	Bacilli	1	Lactobacillales	1	Lactobacillaceae	1	Lactobacillus	1	Lactobacillus kunkeei strain 100-1 16S ribosomal RNA gene, partial sequence 99%	JQ009336.1
Bee Bread	KF599633	2011-11-07	19	4	1178	27F & 1391R	Bacteria	1	Firmicutes	1	Bacilli	1	Lactobacillales	1	Lactobacillaceae	1	Lactobacillus	1	Lactobacillus kunkeei strain 100-1 16S ribosomal RNA gene, partial sequence 99%	JQ009336.1
Bee Bread	KF599634	2011-11-07	19	3	1179	27F & 1391R	Bacteria	1	Firmicutes	1	Bacilli	1	Lactobacillales	1	Lactobacillaceae	1	Lactobacillus	1	Lactobacillus kunkeei strain 100-1 16S ribosomal RNA gene, partial sequence 99%	JQ009336.1
Bee Bread	KF599637	2011-11-07	19	3	1184	27F & 1391R	Bacteria	1	Firmicutes	1	Bacilli	1	Lactobacillales	1	Lactobacillaceae	1	Lactobacillus	1	Lactobacillus kunkeei strain 100-1 16S ribosomal RNA gene, partial sequence 99%	JQ009336.1
Bee Bread	KF599640	2011-11-07	19	2	1188	27F & 1391R	Bacteria	1	Firmicutes	1	Bacilli	1	Lactobacillales	1	Lactobacillaceae	1	Lactobacillus	1	Lactobacillus kunkeei strain 100-1 16S ribosomal RNA gene, partial sequence 99%	JQ009336.1
Bee Bread	KF599642	2011-11-07	19	4	1190	27F & 1391R	Bacteria	1	Firmicutes	1	Bacilli	1	Lactobacillales	1	Lactobacillaceae	1	Lactobacillus	1	Lactobacillus kunkeei strain 100-1 16S ribosomal RNA gene, partial sequence 99%	JQ009336.1
Bee Bread	KF599643	2011-11-07	19	2	1191	27F & 1391R	Bacteria	1	Firmicutes	1	Bacilli	1	Lactobacillales	1	Lactobacillaceae	1	Lactobacillus	1	Lactobacillus kunkeei strain 100-1 16S ribosomal RNA gene, partial sequence 99%	JQ009336.1
Bee Bread	KF599646	2011-11-07	19	1	1194	27F & 1391R	Bacteria	1	Firmicutes	1	Bacilli	1	Lactobacillales	1	Lactobacillaceae	1	Lactobacillus	1	Lactobacillus kunkeei strain 100-1 16S ribosomal RNA gene, partial sequence 99%	JQ009336.1
Bee Bread	KF599647	2011-11-07	19	1	1195	27F & 1391R	Bacteria	1	Firmicutes	1	Bacilli	1	Lactobacillales	1	Lactobacillaceae	1	Lactobacillus	1	Lactobacillus kunkeei strain 100-1 16S ribosomal RNA gene, partial sequence 99%	JQ009336.1
Bee Bread	KF599648	2011-11-07	19	1	1196	27F & 1391R	Bacteria	1	Firmicutes	1	Bacilli	1	Lactobacillales	1	Lactobacillaceae	1	Lactobacillus	1	Lactobacillus kunkeei strain 100-1 16S ribosomal RNA gene, partial sequence 99%	JQ009336.1
Bee Bread	KF599649	2011-11-07	19	4	1197	27F & 1391R	Bacteria	1	Firmicutes	1	Bacilli	1	Lactobacillales	1	Lactobacillaceae	1	Lactobacillus	1	Lactobacillus kunkeei strain 100-1 16S ribosomal RNA gene, partial sequence 99%	JQ009336.1
Bee Bread	KF599650	2011-11-07	19	4	1199	27F & 1391R	Bacteria	1	Firmicutes	1	Bacilli	1	Lactobacillales	1	Lactobacillaceae	1	Lactobacillus	1	Lactobacillus kunkeei strain 100-1 16S ribosomal RNA gene, partial sequence 99%	JQ009336.1
Bee Bread	KF599651	2011-11-07	19	2	1200	27F & 1391R	Bacteria	1	Firmicutes	1	Bacilli	1	Lactobacillales	1	Lactobacillaceae	1	Lactobacillus	1	Lactobacillus kunkeei strain 100-1 16S ribosomal RNA gene, partial sequence 99%	JQ009336.1
Bee Bread	KF599654	2011-11-07	19	3	1204	27F & 1391R	Bacteria	1	Firmicutes	1	Bacilli	1	Lactobacillales	1	Lactobacillaceae	1	Lactobacillus	1	Lactobacillus kunkeei strain 100-1 16S ribosomal RNA gene, partial sequence 99%	JQ009336.1
Bee Bread	KF599662	2011-11-07	20	4	1213	27F & 1391R	Bacteria	1	Firmicutes	1	Bacilli	1	Lactobacillales	1	Lactobacillaceae	1	Lactobacillus	1	Lactobacillus kunkeei strain 100-1 16S ribosomal RNA gene, partial sequence 99%	JQ009336.1
Bee Bread	KF599667	2011-11-07	20	3	1218	27F & 1391R	Bacteria	1	Firmicutes	1	Bacilli	1	Lactobacillales	1	Lactobacillaceae	1	Lactobacillus	1	Lactobacillus kunkeei strain 100-1 16S ribosomal RNA gene, partial sequence 99%	JQ009336.1
Bee Bread	KF599668	2011-11-07	20	2	1219	27F & 1391R	Bacteria	1	Firmicutes	1	Bacilli	1	Lactobacillales	1	Lactobacillaceae	1	Lactobacillus	1	Lactobacillus kunkeei strain 100-1 16S ribosomal RNA gene, partial sequence 99%	JQ009336.1
Bee Bread	KF599669	2011-11-07	20	4	1220	27F & 1391R	Bacteria	1	Firmicutes	1	Bacilli	1	Lactobacillales	1	Lactobacillaceae	1	Lactobacillus	1	Lactobacillus kunkeei strain 100-1 16S ribosomal RNA gene, partial sequence 99%	JQ009336.1
Bee Bread	KF599671	2011-11-07	20	2	1222	27F & 1391R	Bacteria	1	Firmicutes	1	Bacilli	1	Lactobacillales	1	Lactobacillaceae	1	Lactobacillus	1	Lactobacillus kunkeei strain 100-1 16S ribosomal RNA gene, partial sequence 99%	JQ009336.1
Bee Bread	KF599674	2011-11-07	20	4	1225	27F & 1391R	Bacteria	1	Firmicutes	1	Bacilli	1	Lactobacillales	1	Lactobacillaceae	1	Lactobacillus	1	Lactobacillus kunkeei strain 100-1 16S ribosomal RNA gene, partial sequence 99%	JQ009336.1
Bee Bread	KF599681	2011-11-07	20	2	1233	27F & 1391R	Bacteria	1	Firmicutes	1	Bacilli	1	Lactobacillales	1	Lactobacillaceae	1	Lactobacillus	1	Lactobacillus kunkeei strain 100-1 16S ribosomal RNA gene, partial sequence 99%	JQ009336.1
Bee Bread	KF599682	2011-11-07	19	4	1234	27F & 1391R	Bacteria	1	Firmicutes	1	Bacilli	1	Lactobacillales	1	Lactobacillaceae	1	Lactobacillus	1	Lactobacillus kunkeei strain 100-1 16S ribosomal RNA gene, partial sequence 99%	JQ009336.1
Bee Bread	KF599683	2011-11-07	19	2	1235	27F & 1391R	Bacteria	1	Firmicutes	1	Bacilli	1	Lactobacillales	1	Lactobacillaceae	1	Lactobacillus	1	Lactobacillus kunkeei strain 100-1 16S ribosomal RNA gene, partial sequence 99%	JQ009336.1
Bee Bread	KF599684	2011-11-07	19	2	1236	27F & 1391R	Bacteria	1	Firmicutes	1	Bacilli	1	Lactobacillales	1	Lactobacillaceae	1	Lactobacillus	1	Lactobacillus kunkeei strain 100-1 16S ribosomal RNA gene, partial sequence 99%	JQ009336.1
Bee Bread	KF599685	2011-11-07	19	3	1237	27F & 1391R	Bacteria	1	Firmicutes	1	Bacilli	1	Lactobacillales	1	Lactobacillaceae	1	Lactobacillus	1	Lactobacillus kunkeei strain 100-1 16S ribosomal RNA gene, partial sequence 99%	JQ009336.1
Bee Bread	KF599686	2011-11-07	19	1	1238	27F & 1391R	Bacteria	1	Firmicutes	1	Bacilli	1	Lactobacillales	1	Lactobacillaceae	1	Lactobacillus	1	Lactobacillus kunkeei strain 100-1 16S ribosomal RNA gene, partial sequence 99%	JQ009336.1
Bee Bread	KF599687	2011-11-07	19	4	1239	27F & 1391R	Bacteria	1	Firmicutes	1	Bacilli	1	Lactobacillales	1	Lactobacillaceae	1	Lactobacillus	1	Lactobacillus kunkeei strain 100-1 16S ribosomal RNA gene, partial sequence 99%	JQ009336.1
Bee Bread	KF599688	2011-11-07	19	2	1240	27F & 1391R	Bacteria	1	Firmicutes	1	Bacilli	1	Lactobacillales	1	Lactobacillaceae	1	Lactobacillus	1	Lactobacillus kunkeei strain 100-1 16S ribosomal RNA gene, partial sequence 99%	JQ009336.1
Bee Bread	KF599689	2011-11-07	19	1	1241	27F & 1391R	Bacteria	1	Firmicutes	1	Bacilli	1	Lactobacillales	1	Lactobacillaceae	1	Lactobacillus	1	Lactobacillus kunkeei strain 100-1 16S ribosomal RNA gene, partial sequence 99%	JQ009336.1
Bee Bread	KF599691	2011-11-07	19	1	1244	27F & 1391R	Bacteria	1	Firmicutes	1	Bacilli	1	Lactobacillales	1	Lactobacillaceae	1	Lactobacillus	1	Lactobacillus kunkeei strain 100-1 16S ribosomal RNA gene, partial sequence 99%	JQ009336.1
Bee Bread	KF599692	2011-11-07	19	2	1245	27F & 1391R	Bacteria	1	Firmicutes	1	Bacilli	1	Lactobacillales	1	Lactobacillaceae	1	Lactobacillus	1	Lactobacillus kunkeei strain 100-1 16S ribosomal RNA gene, partial sequence 99%	JQ009336.1
Bee Bread	KF599693	2011-11-07	19	2	1246	27F & 1391R	Bacteria	1	Firmicutes	1	Bacilli	1	Lactobacillales	1	Lactobacillaceae	1	Lactobacillus	1	Lactobacillus kunkeei strain 100-1 16S ribosomal RNA gene, partial sequence 99%	JQ009336.1
Bee Bread	KF599694	2011-11-07	19	2	1247	27F & 1391R	Bacteria	1	Firmicutes	1	Bacilli	1	Lactobacillales	1	Lactobacillaceae	1	Lactobacillus	1	Lactobacillus kunkeei strain 100-1 16S ribosomal RNA gene, partial sequence 99%	JQ009336.1
Bee Bread	KF599696	2011-11-07	19	3	1249	27F & 1391R	Bacteria	1	Firmicutes	1	Bacilli	1	Lactobacillales	1	Lactobacillaceae	1	Lactobacillus	1	Lactobacillus kunkeei strain 100-1 16S ribosomal RNA gene, partial sequence 99%	JQ009336.1
Bee Bread	KF599698	2011-11-07	19	2	1251	27F & 1391R	Bacteria	1	Firmicutes	1	Bacilli	1	Lactobacillales	1	Lactobacillaceae	1	Lactobacillus	1	Lactobacillus kunkeei strain 100-1 16S ribosomal RNA gene, partial sequence 99%	JQ009336.1
Bee Bread	KF599699	2011-11-07	19	4	1252	27F & 1391R	Bacteria	1	Firmicutes	1	Bacilli	1	Lactobacillales	1	Lactobacillaceae	1	Lactobacillus	1	Lactobacillus kunkeei strain 100-1 16S ribosomal RNA gene, partial sequence 99%	JQ009336.1
Bee Bread	KF599702	2011-11-07	19	1	1256	27F & 1391R	Bacteria	1	Firmicutes	1	Bacilli	1	Lactobacillales	1	Lactobacillaceae	1	Lactobacillus	1	Lactobacillus kunkeei strain 100-1 16S ribosomal RNA gene, partial sequence 99%	JQ009336.1
Bee Bread	KF599703	2011-11-07	19	3	1257	27F & 1391R	Bacteria	1	Firmicutes	1	Bacilli	1	Lactobacillales	1	Lactobacillaceae	1	Lactobacillus	1	Lactobacillus kunkeei strain 100-1 16S ribosomal RNA gene, partial sequence 99%	JQ009336.1
Bee Bread	KF599705	2011-11-07	19	2	1259	27F & 1391R	Bacteria	1	Firmicutes	1	Bacilli	1	Lactobacillales	1	Lactobacillaceae	1	Lactobacillus	1	Lactobacillus kunkeei strain 100-1 16S ribosomal RNA gene, partial sequence 99%	JQ009336.1
Bee Bread	KF599708	2011-11-07	19	1	1281	27F & 1391R	Bacteria	1	Firmicutes	1	Bacilli	1	Lactobacillales	1	Lactobacillaceae	1	Lactobacillus	1	Lactobacillus kunkeei strain 100-1 16S ribosomal RNA gene, partial sequence 99%	JQ009336.1
Bee Bread	KF599710	2011-11-07	19	4	1291	27F & 1391R	Bacteria	1	Firmicutes	1	Bacilli	1	Lactobacillales	1	Lactobacillaceae	1	Lactobacillus	1	Lactobacillus kunkeei strain 100-1 16S ribosomal RNA gene, partial sequence 99%	JQ009336.1
Bee Bread	KF599711	2011-11-07	19	3	1292	27F & 1391R	Bacteria	1	Firmicutes	1	Bacilli	1	Lactobacillales	1	Lactobacillaceae	1	Lactobacillus	1	Lactobacillus kunkeei strain 100-1 16S ribosomal RNA gene, partial sequence 99%	JQ009336.1
Bee Bread	KF599712	2011-11-07	19	2	1293	27F & 1391R	Bacteria	1	Firmicutes	1	Bacilli	1	Lactobacillales	1	Lactobacillaceae	1	Lactobacillus	1	Lactobacillus kunkeei strain 100-1 16S ribosomal RNA gene, partial sequence 99%	JQ009336.1
Bee Bread	KF599714	2011-11-07	19	4	1295	27F & 1391R	Bacteria	1	Firmicutes	1	Bacilli	1	Lactobacillales	1	Lactobacillaceae	1	Lactobacillus	1	Lactobacillus kunkeei strain 100-1 16S ribosomal RNA gene, partial sequence 99%	JQ009336.1
Bee Bread	KF599715	2011-11-07	19	2	1296	27F & 1391R	Bacteria	1	Firmicutes	1	Bacilli	1	Lactobacillales	1	Lactobacillaceae	1	Lactobacillus	1	Lactobacillus kunkeei strain 100-1 16S ribosomal RNA gene, partial sequence 99%	JQ009336.1
Bee Bread	KF599718	2011-11-07	19	1	1301	27F & 1391R	Bacteria	1	Firmicutes	1	Bacilli	1	Lactobacillales	1	Lactobacillaceae	1	Lactobacillus	1	Lactobacillus kunkeei strain 100-1 16S ribosomal RNA gene, partial sequence 99%	JQ009336.1
Bee Bread	KF599719	2011-11-07	19	4	1302	27F & 1391R	Bacteria	1	Firmicutes	1	Bacilli	1	Lactobacillales	1	Lactobacillaceae	1	Lactobacillus	1	Lactobacillus kunkeei strain 100-1 16S ribosomal RNA gene, partial sequence 99%	JQ009336.1
Bee Bread	KF599720	2011-11-07	19	2	1303	27F & 1391R	Bacteria	1	Firmicutes	1	Bacilli	1	Lactobacillales	1	Lactobacillaceae	1	Lactobacillus	1	Lactobacillus kunkeei strain 100-1 16S ribosomal RNA gene, partial sequence 99%	JQ009336.1
Bee Bread	KF599722	2011-11-07	19	3	1305	27F & 1391R	Bacteria	1	Firmicutes	1	Bacilli	1	Lactobacillales	1	Lactobacillaceae	1	Lactobacillus	1	Lactobacillus kunkeei strain 100-1 16S ribosomal RNA gene, partial sequence 99%	JQ009336.1
Bee Bread	KF599723	2011-11-07	19	1	1306	27F & 1391R	Bacteria	1	Firmicutes	1	Bacilli	1	Lactobacillales	1	Lactobacillaceae	1	Lactobacillus	1	Lactobacillus kunkeei strain 100-1 16S ribosomal RNA gene, partial sequence 99%	JQ009336.1
Bee Bread	KF599724	2011-11-07	19	3	1308	27F & 1391R	Bacteria	1	Firmicutes	1	Bacilli	1	Lactobacillales	1	Lactobacillaceae	1	Lactobacillus	1	Lactobacillus kunkeei strain 100-1 16S ribosomal RNA gene, partial sequence 99%	JQ009336.1
Bee Bread	KF599725	2011-11-07	19	2	1310	27F & 1391R	Bacteria	1	Firmicutes	1	Bacilli	1	Lactobacillales	1	Lactobacillaceae	1	Lactobacillus	1	Lactobacillus kunkeei strain 100-1 16S ribosomal RNA gene, partial sequence 99%	JQ009336.1
Bee Bread	KF599726	2011-11-07	19	4	1311	27F & 1391R	Bacteria	1	Firmicutes	1	Bacilli	1	Lactobacillales	1	Lactobacillaceae	1	Lactobacillus	1	Lactobacillus kunkeei strain 100-1 16S ribosomal RNA gene, partial sequence 99%	JQ009336.1
Bee Bread	KF599727	2011-11-07	19	2	1312	27F & 1391R	Bacteria	1	Firmicutes	1	Bacilli	1	Lactobacillales	1	Lactobacillaceae	1	Lactobacillus	1	Lactobacillus kunkeei strain 100-1 16S ribosomal RNA gene, partial sequence 99%	JQ009336.1
Bee Bread	KF599728	2011-11-07	19	4	1313	27F & 1391R	Bacteria	1	Firmicutes	1	Bacilli	1	Lactobacillales	1	Lactobacillaceae	1	Lactobacillus	1	Lactobacillus kunkeei strain 100-1 16S ribosomal RNA gene, partial sequence 99%	JQ009336.1
Bee Bread	KF599736	2011-11-07	19	2	1323	27F & 1391R	Bacteria	1	Firmicutes	1	Bacilli	1	Lactobacillales	1	Lactobacillaceae	1	Lactobacillus	1	Lactobacillus kunkeei strain 100-1 16S ribosomal RNA gene, partial sequence 99%	JQ009336.1
Bee Bread	KF599737	2011-11-07	19	2	1325	27F & 1391R	Bacteria	1	Firmicutes	1	Bacilli	1	Lactobacillales	1	Lactobacillaceae	1	Lactobacillus	1	Lactobacillus kunkeei strain 100-1 16S ribosomal RNA gene, partial sequence 99%	JQ009336.1
Bee Bread	KF599739	2011-11-07	19	1	1327	27F & 1391R	Bacteria	1	Firmicutes	1	Bacilli	1	Lactobacillales	1	Lactobacillaceae	1	Lactobacillus	1	Lactobacillus kunkeei strain 100-1 16S ribosomal RNA gene, partial sequence 99%	JQ009336.1
Bee Bread	KF599741	2011-11-07	19	4	1329	27F & 1391R	Bacteria	1	Firmicutes	1	Bacilli	1	Lactobacillales	1	Lactobacillaceae	1	Lactobacillus	1	Lactobacillus kunkeei strain 100-1 16S ribosomal RNA gene, partial sequence 99%	JQ009336.1
Bee Bread	KF599742	2011-11-07	19	2	1330	27F & 1391R	Bacteria	1	Firmicutes	1	Bacilli	1	Lactobacillales	1	Lactobacillaceae	1	Lactobacillus	1	Lactobacillus kunkeei strain 100-1 16S ribosomal RNA gene, partial sequence 99%	JQ009336.1
Bee Bread	KF599744	2011-11-07	19	1	1332	27F & 1391R	Bacteria	1	Firmicutes	1	Bacilli	1	Lactobacillales	1	Lactobacillaceae	1	Lactobacillus	1	Lactobacillus kunkeei strain 100-1 16S ribosomal RNA gene, partial sequence 99%	JQ009336.1
Bee Bread	KF599746	2011-11-07	19	1	1334	27F & 1391R	Bacteria	1	Firmicutes	1	Bacilli	1	Lactobacillales	1	Lactobacillaceae	1	Lactobacillus	1	Lactobacillus kunkeei strain 100-1 16S ribosomal RNA gene, partial sequence 99%	JQ009336.1
Bee Bread	KF599748	2011-11-07	19	4	1336	27F & 1391R	Bacteria	1	Firmicutes	1	Bacilli	1	Lactobacillales	1	Lactobacillaceae	1	Lactobacillus	1	Lactobacillus kunkeei strain 100-1 16S ribosomal RNA gene, partial sequence 99%	JQ009336.1
Bee Bread	KF599749	2011-11-07	19	2	1337	27F & 1391R	Bacteria	1	Firmicutes	1	Bacilli	1	Lactobacillales	1	Lactobacillaceae	1	Lactobacillus	1	Lactobacillus kunkeei strain 100-1 16S ribosomal RNA gene, partial sequence 99%	JQ009336.1
Bee Bread	KF599750	2011-11-07	19	3	1338	27F & 1391R	Bacteria	1	Firmicutes	1	Bacilli	1	Lactobacillales	1	Lactobacillaceae	1	Lactobacillus	1	Lactobacillus kunkeei strain 100-1 16S ribosomal RNA gene, partial sequence 99%	JQ009336.1
Bee Bread	KF599751	2011-11-07	19	1	1339	27F & 1391R	Bacteria	1	Firmicutes	1	Bacilli	1	Lactobacillales	1	Lactobacillaceae	1	Lactobacillus	1	Lactobacillus kunkeei strain 100-1 16S ribosomal RNA gene, partial sequence 99%	JQ009336.1
Bee Bread	KF599752	2011-11-07	19	4	1340	27F & 1391R	Bacteria	1	Firmicutes	1	Bacilli	1	Lactobacillales	1	Lactobacillaceae	1	Lactobacillus	1	Lactobacillus kunkeei strain 100-1 16S ribosomal RNA gene, partial sequence 99%	JQ009336.1
Bee Bread	KF599753	2011-11-07	19	2	1341	27F & 1391R	Bacteria	1	Firmicutes	1	Bacilli	1	Lactobacillales	1	Lactobacillaceae	1	Lactobacillus	1	Lactobacillus kunkeei strain 100-1 16S ribosomal RNA gene, partial sequence 99%	JQ009336.1
Bee Bread	KF599754	2011-11-07	19	4	1342	27F & 1391R	Bacteria	1	Firmicutes	1	Bacilli	1	Lactobacillales	1	Lactobacillaceae	1	Lactobacillus	1	Lactobacillus kunkeei strain 100-1 16S ribosomal RNA gene, partial sequence 99%	JQ009336.1
Bee Bread	KF599755	2011-11-07	19	1	1343	27F & 1391R	Bacteria	1	Firmicutes	1	Bacilli	1	Lactobacillales	1	Lactobacillaceae	1	Lactobacillus	1	Lactobacillus kunkeei strain 100-1 16S ribosomal RNA gene, partial sequence 99%	JQ009336.1
Bee Bread	KF599756	2011-11-07	19	3	1344	27F & 1391R	Bacteria	1	Firmicutes	1	Bacilli	1	Lactobacillales	1	Lactobacillaceae	1	Lactobacillus	1	Lactobacillus kunkeei strain 100-1 16S ribosomal RNA gene, partial sequence 99%	JQ009336.1
Bee Bread	KF599759	2011-11-07	19	3	1347	27F & 1391R	Bacteria	1	Firmicutes	1	Bacilli	1	Lactobacillales	1	Lactobacillaceae	1	Lactobacillus	1	Lactobacillus kunkeei strain 100-1 16S ribosomal RNA gene, partial sequence 99%	JQ009336.1
Bee Bread	KF599760	2011-11-07	19	2	1349	27F & 1391R	Bacteria	1	Firmicutes	1	Bacilli	1	Lactobacillales	1	Lactobacillaceae	1	Lactobacillus	1	Lactobacillus kunkeei strain 100-1 16S ribosomal RNA gene, partial sequence 99%	JQ009336.1
Bee Bread	KF599762	2011-11-07	19	1	1356	27F & 1391R	Bacteria	1	Firmicutes	1	Bacilli	1	Lactobacillales	1	Lactobacillaceae	1	Lactobacillus	1	Lactobacillus kunkeei strain 100-1 16S ribosomal RNA gene, partial sequence 99%	JQ009336.1
Bee Bread	KF599763	2011-11-07	19	2	1357	27F & 1391R	Bacteria	1	Firmicutes	1	Bacilli	1	Lactobacillales	1	Lactobacillaceae	1	Lactobacillus	1	Lactobacillus kunkeei strain 100-1 16S ribosomal RNA gene, partial sequence 99%	JQ009336.1
Bee Bread	KF599765	2011-11-07	19	2	1359	27F & 1391R	Bacteria	1	Firmicutes	1	Bacilli	1	Lactobacillales	1	Lactobacillaceae	1	Lactobacillus	1	Lactobacillus kunkeei strain 100-1 16S ribosomal RNA gene, partial sequence 99%	JQ009336.1
Bee Bread	KF599766	2011-11-07	19	2	1360	27F & 1391R	Bacteria	1	Firmicutes	1	Bacilli	1	Lactobacillales	1	Lactobacillaceae	1	Lactobacillus	1	Lactobacillus kunkeei strain 100-1 16S ribosomal RNA gene, partial sequence 99%	JQ009336.1
Bee Bread	KF599770	2011-11-07	19	4	1366	27F & 1391R	Bacteria	1	Firmicutes	1	Bacilli	1	Lactobacillales	1	Lactobacillaceae	1	Lactobacillus	1	Lactobacillus kunkeei strain 100-1 16S ribosomal RNA gene, partial sequence 99%	JQ009336.1
Bee Bread	KF599771	2011-11-07	19	1	1367	27F & 1391R	Bacteria	1	Firmicutes	1	Bacilli	1	Lactobacillales	1	Lactobacillaceae	1	Lactobacillus	1	Lactobacillus kunkeei strain 100-1 16S ribosomal RNA gene, partial sequence 99%	JQ009336.1
Bee Bread	KF599772	2011-11-07	19	4	1368	27F & 1391R	Bacteria	1	Firmicutes	1	Bacilli	1	Lactobacillales	1	Lactobacillaceae	1	Lactobacillus	1	Lactobacillus kunkeei strain 100-1 16S ribosomal RNA gene, partial sequence 99%	JQ009336.1
Bee Bread	KF599773	2011-11-07	19	1	1369	27F & 1391R	Bacteria	1	Firmicutes	1	Bacilli	1	Lactobacillales	1	Lactobacillaceae	1	Lactobacillus	1	Lactobacillus kunkeei strain 100-1 16S ribosomal RNA gene, partial sequence 99%	JQ009336.1
Bee Bread	KF599775	2011-11-07	19	2	1371	27F & 1391R	Bacteria	1	Firmicutes	1	Bacilli	1	Lactobacillales	1	Lactobacillaceae	1	Lactobacillus	1	Lactobacillus kunkeei strain 100-1 16S ribosomal RNA gene, partial sequence 99%	JQ009336.1
Bee Bread	KF599776	2011-11-07	19	1	1372	27F & 1391R	Bacteria	1	Firmicutes	1	Bacilli	1	Lactobacillales	1	Lactobacillaceae	1	Lactobacillus	1	Lactobacillus kunkeei strain 100-1 16S ribosomal RNA gene, partial sequence 99%	JQ009336.1
Bee Bread	KF599777	2011-11-07	19	1	1373	27F & 1391R	Bacteria	1	Firmicutes	1	Bacilli	1	Lactobacillales	1	Lactobacillaceae	1	Lactobacillus	1	Lactobacillus kunkeei strain 100-1 16S ribosomal RNA gene, partial sequence 99%	JQ009336.1
Bee Bread	KF599779	2011-11-07	19	1	1375	27F & 1391R	Bacteria	1	Firmicutes	1	Bacilli	1	Lactobacillales	1	Lactobacillaceae	1	Lactobacillus	1	Lactobacillus kunkeei strain 100-1 16S ribosomal RNA gene, partial sequence 99%	JQ009336.1
Bee Bread	KF599781	2011-11-07	19	1	1377	27F & 1391R	Bacteria	1	Firmicutes	1	Bacilli	1	Lactobacillales	1	Lactobacillaceae	1	Lactobacillus	1	Lactobacillus kunkeei strain 100-1 16S ribosomal RNA gene, partial sequence 99%	JQ009336.1
Bee Bread	KF599783	2011-11-07	19	3	1379	27F & 1391R	Bacteria	1	Firmicutes	1	Bacilli	1	Lactobacillales	1	Lactobacillaceae	1	Lactobacillus	1	Lactobacillus kunkeei strain 100-1 16S ribosomal RNA gene, partial sequence 99%	JQ009336.1
Bee Bread	KF599784	2011-11-07	19	2	1380	27F & 1391R	Bacteria	1	Firmicutes	1	Bacilli	1	Lactobacillales	1	Lactobacillaceae	1	Lactobacillus	1	Lactobacillus kunkeei strain 100-1 16S ribosomal RNA gene, partial sequence 99%	JQ009336.1
Bee Bread	KF599785	2011-11-07	19	3	1381	27F & 1391R	Bacteria	1	Firmicutes	1	Bacilli	1	Lactobacillales	1	Lactobacillaceae	1	Lactobacillus	1	Lactobacillus kunkeei strain 100-1 16S ribosomal RNA gene, partial sequence 99%	JQ009336.1
Bee Bread	KF599786	2011-11-07	19	2	1382	27F & 1391R	Bacteria	1	Firmicutes	1	Bacilli	1	Lactobacillales	1	Lactobacillaceae	1	Lactobacillus	1	Lactobacillus kunkeei strain 100-1 16S ribosomal RNA gene, partial sequence 99%	JQ009336.1
Bee Bread	KF599788	2011-11-07	19	2	1384	27F & 1391R	Bacteria	1	Firmicutes	1	Bacilli	1	Lactobacillales	1	Lactobacillaceae	1	Lactobacillus	1	Lactobacillus kunkeei strain 100-1 16S ribosomal RNA gene, partial sequence 99%	JQ009336.1
Bee Bread	KF599792	2011-11-07	19	4	1388	27F & 1391R	Bacteria	1	Firmicutes	1	Bacilli	1	Lactobacillales	1	Lactobacillaceae	1	Lactobacillus	1	Lactobacillus kunkeei strain 100-1 16S ribosomal RNA gene, partial sequence 99%	JQ009336.1
Bee Bread	KF599793	2011-11-07	19	4	1390	27F & 1391R	Bacteria	1	Firmicutes	1	Bacilli	1	Lactobacillales	1	Lactobacillaceae	1	Lactobacillus	1	Lactobacillus kunkeei strain 100-1 16S ribosomal RNA gene, partial sequence 99%	JQ009336.1
Bee Bread	KF599794	2011-11-07	19	2	1391	27F & 1391R	Bacteria	1	Firmicutes	1	Bacilli	1	Lactobacillales	1	Lactobacillaceae	1	Lactobacillus	1	Lactobacillus kunkeei strain 100-1 16S ribosomal RNA gene, partial sequence 99%	JQ009336.1
Bee Bread	KF599795	2011-11-07	19	1	1392	27F & 1391R	Bacteria	1	Firmicutes	1	Bacilli	1	Lactobacillales	1	Lactobacillaceae	1	Lactobacillus	1	Lactobacillus kunkeei strain 100-1 16S ribosomal RNA gene, partial sequence 99%	JQ009336.1
Bee Bread	KF599796	2011-11-07	19	4	1393	27F & 1391R	Bacteria	1	Firmicutes	1	Bacilli	1	Lactobacillales	1	Lactobacillaceae	1	Lactobacillus	1	Lactobacillus kunkeei strain 100-1 16S ribosomal RNA gene, partial sequence 99%	JQ009336.1
Bee Bread	KF599797	2011-11-07	19	2	1394	27F & 1391R	Bacteria	1	Firmicutes	1	Bacilli	1	Lactobacillales	1	Lactobacillaceae	1	Lactobacillus	1	Lactobacillus kunkeei strain 100-1 16S ribosomal RNA gene, partial sequence 99%	JQ009336.1
Bee Bread	KF599800	2011-11-07	19	1	1397	27F & 1391R	Bacteria	1	Firmicutes	1	Bacilli	1	Lactobacillales	1	Lactobacillaceae	1	Lactobacillus	1	Lactobacillus kunkeei strain 100-1 16S ribosomal RNA gene, partial sequence 99%	JQ009336.1
Bee Bread	KF599801	2011-11-07	19	3	1398	27F & 1391R	Bacteria	1	Firmicutes	1	Bacilli	1	Lactobacillales	1	Lactobacillaceae	1	Lactobacillus	1	Lactobacillus kunkeei strain 100-1 16S ribosomal RNA gene, partial sequence 99%	JQ009336.1
Bee Bread	KF599806	2011-11-07	19	2	1403	27F & 1391R	Bacteria	1	Firmicutes	1	Bacilli	1	Lactobacillales	1	Lactobacillaceae	1	Lactobacillus	1	Lactobacillus kunkeei strain 100-1 16S ribosomal RNA gene, partial sequence 99%	JQ009336.1
Bee Bread	KF599808	2011-11-07	19	4	1405	27F & 1391R	Bacteria	1	Firmicutes	1	Bacilli	1	Lactobacillales	1	Lactobacillaceae	1	Lactobacillus	1	Lactobacillus kunkeei strain 100-1 16S ribosomal RNA gene, partial sequence 99%	JQ009336.1
Bee Bread	KF599809	2011-11-07	19	2	1406	27F & 1391R	Bacteria	1	Firmicutes	1	Bacilli	1	Lactobacillales	1	Lactobacillaceae	1	Lactobacillus	1	Lactobacillus kunkeei strain 100-1 16S ribosomal RNA gene, partial sequence 99%	JQ009336.1
Bee Bread	KF599810	2011-11-07	19	2	1407	27F & 1391R	Bacteria	1	Firmicutes	1	Bacilli	1	Lactobacillales	1	Lactobacillaceae	1	Lactobacillus	1	Lactobacillus kunkeei strain 100-1 16S ribosomal RNA gene, partial sequence 99%	JQ009336.1
Bee Bread	KF599811	2011-11-07	19	1	1408	27F & 1391R	Bacteria	1	Firmicutes	1	Bacilli	1	Lactobacillales	1	Lactobacillaceae	1	Lactobacillus	1	Lactobacillus kunkeei strain 100-1 16S ribosomal RNA gene, partial sequence 99%	JQ009336.1
Bee Bread	KF599812	2011-11-07	19	4	1409	27F & 1391R	Bacteria	1	Firmicutes	1	Bacilli	1	Lactobacillales	1	Lactobacillaceae	1	Lactobacillus	1	Lactobacillus kunkeei strain 100-1 16S ribosomal RNA gene, partial sequence 99%	JQ009336.1
Bee Bread	KF599813	2011-11-07	19	4	1410	27F & 1391R	Bacteria	1	Firmicutes	1	Bacilli	1	Lactobacillales	1	Lactobacillaceae	1	Lactobacillus	1	Lactobacillus kunkeei strain 100-1 16S ribosomal RNA gene, partial sequence 99%	JQ009336.1
Bee Bread	KF599814	2011-11-07	19	1	1411	27F & 1391R	Bacteria	1	Firmicutes	1	Bacilli	1	Lactobacillales	1	Lactobacillaceae	1	Lactobacillus	1	Lactobacillus kunkeei strain 100-1 16S ribosomal RNA gene, partial sequence 99%	JQ009336.1
Bee Bread	KF599816	2011-11-07	19	4	1416	27F & 1391R	Bacteria	1	Firmicutes	1	Bacilli	1	Lactobacillales	1	Lactobacillaceae	1	Lactobacillus	1	Lactobacillus kunkeei strain 100-1 16S ribosomal RNA gene, partial sequence 99%	JQ009336.1
Bee Bread	KF599818	2011-11-07	19	1	1418	27F & 1391R	Bacteria	1	Firmicutes	1	Bacilli	1	Lactobacillales	1	Lactobacillaceae	1	Lactobacillus	1	Lactobacillus kunkeei strain 100-1 16S ribosomal RNA gene, partial sequence 99%	JQ009336.1
Bee Bread	KF599819	2011-11-07	19	3	1419	27F & 1391R	Bacteria	1	Firmicutes	1	Bacilli	1	Lactobacillales	1	Lactobacillaceae	1	Lactobacillus	1	Lactobacillus kunkeei strain 100-1 16S ribosomal RNA gene, partial sequence 99%	JQ009336.1
Bee Bread	KF599821	2011-11-07	19	3	1421	27F & 1391R	Bacteria	1	Firmicutes	1	Bacilli	1	Lactobacillales	1	Lactobacillaceae	1	Lactobacillus	1	Lactobacillus kunkeei strain 100-1 16S ribosomal RNA gene, partial sequence 99%	JQ009336.1
Bee Bread	KF599825	2011-11-07	19	3	1426	27F & 1391R	Bacteria	1	Firmicutes	1	Bacilli	1	Lactobacillales	1	Lactobacillaceae	1	Lactobacillus	1	Lactobacillus kunkeei strain 100-1 16S ribosomal RNA gene, partial sequence 99%	JQ009336.1
Bee Bread	KF599826	2011-11-07	19	2	1427	27F & 1391R	Bacteria	1	Firmicutes	1	Bacilli	1	Lactobacillales	1	Lactobacillaceae	1	Lactobacillus	1	Lactobacillus kunkeei strain 100-1 16S ribosomal RNA gene, partial sequence 99%	JQ009336.1
Bee Bread	KF599827	2011-11-07	19	3	1428	27F & 1391R	Bacteria	1	Firmicutes	1	Bacilli	1	Lactobacillales	1	Lactobacillaceae	1	Lactobacillus	1	Lactobacillus kunkeei strain 100-1 16S ribosomal RNA gene, partial sequence 99%	JQ009336.1
Bee Bread	KF599829	2011-11-07	19	3	1430	27F & 1391R	Bacteria	1	Firmicutes	1	Bacilli	1	Lactobacillales	1	Lactobacillaceae	1	Lactobacillus	1	Lactobacillus kunkeei strain 100-1 16S ribosomal RNA gene, partial sequence 99%	JQ009336.1
Bee Bread	KF599830	2011-11-07	19	2	1431	27F & 1391R	Bacteria	1	Firmicutes	1	Bacilli	1	Lactobacillales	1	Lactobacillaceae	1	Lactobacillus	1	Lactobacillus kunkeei strain 100-1 16S ribosomal RNA gene, partial sequence 99%	JQ009336.1
Bee Bread	KF599831	2011-11-07	19	1	1432	27F & 1391R	Bacteria	1	Firmicutes	1	Bacilli	1	Lactobacillales	1	Lactobacillaceae	1	Lactobacillus	1	Lactobacillus kunkeei strain 100-1 16S ribosomal RNA gene, partial sequence 99%	JQ009336.1
Bee Bread	KF599833	2011-11-07	19	4	1434	27F & 1391R	Bacteria	1	Firmicutes	1	Bacilli	1	Lactobacillales	1	Lactobacillaceae	1	Lactobacillus	1	Lactobacillus kunkeei strain 100-1 16S ribosomal RNA gene, partial sequence 99%	JQ009336.1
Bee Bread	KF599834	2011-11-07	19	3	1437	27F & 1391R	Bacteria	1	Firmicutes	1	Bacilli	1	Lactobacillales	1	Lactobacillaceae	1	Lactobacillus	1	Lactobacillus kunkeei strain 100-1 16S ribosomal RNA gene, partial sequence 99%	JQ009336.1
Bee Bread	KF599836	2011-11-07	19	2	1440	27F & 1391R	Bacteria	1	Firmicutes	1	Bacilli	1	Lactobacillales	1	Lactobacillaceae	1	Lactobacillus	1	Lactobacillus kunkeei strain 100-1 16S ribosomal RNA gene, partial sequence 99%	JQ009336.1
Bee Bread	KF599837	2011-11-07	19	2	1441	27F & 1391R	Bacteria	1	Firmicutes	1	Bacilli	1	Lactobacillales	1	Lactobacillaceae	1	Lactobacillus	1	Lactobacillus kunkeei strain 100-1 16S ribosomal RNA gene, partial sequence 99%	JQ009336.1
Bee Bread	KF599840	2011-11-07	19	4	1445	27F & 1391R	Bacteria	1	Firmicutes	1	Bacilli	1	Lactobacillales	1	Lactobacillaceae	1	Lactobacillus	1	Lactobacillus kunkeei strain 100-1 16S ribosomal RNA gene, partial sequence 99%	JQ009336.1
Bee Bread	KF599841	2011-11-07	19	2	1446	27F & 1391R	Bacteria	1	Firmicutes	1	Bacilli	1	Lactobacillales	1	Lactobacillaceae	1	Lactobacillus	1	Lactobacillus kunkeei strain 100-1 16S ribosomal RNA gene, partial sequence 99%	JQ009336.1
Bee Bread	KF599842	2011-11-07	19	1	1447	27F & 1391R	Bacteria	1	Firmicutes	1	Bacilli	1	Lactobacillales	1	Lactobacillaceae	1	Lactobacillus	1	Lactobacillus kunkeei strain 100-1 16S ribosomal RNA gene, partial sequence 99%	JQ009336.1
Bee Bread	KF599843	2011-11-07	19	2	1448	27F & 1391R	Bacteria	1	Firmicutes	1	Bacilli	1	Lactobacillales	1	Lactobacillaceae	1	Lactobacillus	1	Lactobacillus kunkeei strain 100-1 16S ribosomal RNA gene, partial sequence 99%	JQ009336.1
Bee Bread	KF599844	2011-11-07	19	2	1451	27F & 1391R	Bacteria	1	Firmicutes	1	Bacilli	1	Lactobacillales	1	Lactobacillaceae	1	Lactobacillus	1	Lactobacillus kunkeei strain 100-1 16S ribosomal RNA gene, partial sequence 99%	JQ009336.1
Bee Bread	KF599846	2011-11-07	19	2	1453	27F & 1391R	Bacteria	1	Firmicutes	1	Bacilli	1	Lactobacillales	1	Lactobacillaceae	1	Lactobacillus	1	Lactobacillus kunkeei strain 100-1 16S ribosomal RNA gene, partial sequence 99%	JQ009336.1
Bee Bread	KF599847	2011-11-07	19	4	1454	27F & 1391R	Bacteria	1	Firmicutes	1	Bacilli	1	Lactobacillales	1	Lactobacillaceae	1	Lactobacillus	1	Lactobacillus kunkeei strain 100-1 16S ribosomal RNA gene, partial sequence 99%	JQ009336.1
Bee Bread	KF599849	2011-11-07	19	1	1456	27F & 1391R	Bacteria	1	Firmicutes	1	Bacilli	1	Lactobacillales	1	Lactobacillaceae	1	Lactobacillus	1	Lactobacillus kunkeei strain 100-1 16S ribosomal RNA gene, partial sequence 99%	JQ009336.1
Bee Bread	KF599850	2011-11-07	19	2	1458	27F & 1391R	Bacteria	1	Firmicutes	1	Bacilli	1	Lactobacillales	1	Lactobacillaceae	1	Lactobacillus	1	Lactobacillus kunkeei strain 100-1 16S ribosomal RNA gene, partial sequence 99%	JQ009336.1
Bee Bread	KF599851	2011-11-07	19	1	1459	27F & 1391R	Bacteria	1	Firmicutes	1	Bacilli	1	Lactobacillales	1	Lactobacillaceae	1	Lactobacillus	1	Lactobacillus kunkeei strain 100-1 16S ribosomal RNA gene, partial sequence 99%	JQ009336.1
Bee Bread	KF599853	2011-11-07	19	2	1462	27F & 1391R	Bacteria	1	Firmicutes	1	Bacilli	1	Lactobacillales	1	Lactobacillaceae	1	Lactobacillus	1	Lactobacillus kunkeei strain 100-1 16S ribosomal RNA gene, partial sequence 99%	JQ009336.1
Bee Bread	KF599854	2011-11-07	19	1	1463	27F & 1391R	Bacteria	1	Firmicutes	1	Bacilli	1	Lactobacillales	1	Lactobacillaceae	1	Lactobacillus	1	Lactobacillus kunkeei strain 100-1 16S ribosomal RNA gene, partial sequence 99%	JQ009336.1
Bee Bread	KF599855	2011-11-07	19	4	1465	27F & 1391R	Bacteria	1	Firmicutes	1	Bacilli	1	Lactobacillales	1	Lactobacillaceae	1	Lactobacillus	1	Lactobacillus kunkeei strain 100-1 16S ribosomal RNA gene, partial sequence 99%	JQ009336.1
Bee Bread	KF599863	2011-11-07	19	1	1474	27F & 1391R	Bacteria	1	Firmicutes	1	Bacilli	1	Lactobacillales	1	Lactobacillaceae	1	Lactobacillus	1	Lactobacillus kunkeei strain 100-1 16S ribosomal RNA gene, partial sequence 99%	JQ009336.1
Bee Bread	KF599864	2011-11-07	19	2	1475	27F & 1391R	Bacteria	1	Firmicutes	1	Bacilli	1	Lactobacillales	1	Lactobacillaceae	1	Lactobacillus	1	Lactobacillus kunkeei strain 100-1 16S ribosomal RNA gene, partial sequence 99%	JQ009336.1
Bee Bread	KF599880	2011-11-07	19	1	1491	27F & 1391R	Bacteria	1	Firmicutes	1	Bacilli	1	Lactobacillales	1	Lactobacillaceae	1	Lactobacillus	1	Lactobacillus kunkeei strain 100-1 16S ribosomal RNA gene, partial sequence 99%	JQ009336.1
Bee Bread	KF599881	2011-11-07	19	1	1494	27F & 1391R	Bacteria	1	Firmicutes	1	Bacilli	1	Lactobacillales	1	Lactobacillaceae	1	Lactobacillus	1	Lactobacillus kunkeei strain 100-1 16S ribosomal RNA gene, partial sequence 99%	JQ009336.1
Bee Bread	KF599885	2011-11-07	19	1	1499	27F & 1391R	Bacteria	1	Firmicutes	1	Bacilli	1	Lactobacillales	1	Lactobacillaceae	1	Lactobacillus	1	Lactobacillus kunkeei strain 100-1 16S ribosomal RNA gene, partial sequence 99%	JQ009336.1
Bee Bread	KF599888	2011-11-07	19	2	1503	27F & 1391R	Bacteria	1	Firmicutes	1	Bacilli	1	Lactobacillales	1	Lactobacillaceae	1	Lactobacillus	1	Lactobacillus kunkeei strain 100-1 16S ribosomal RNA gene, partial sequence 99%	JQ009336.1
Bee Bread	KF599894	2011-11-07	19	3	1510	27F & 1391R	Bacteria	1	Firmicutes	1	Bacilli	1	Lactobacillales	1	Lactobacillaceae	1	Lactobacillus	1	Lactobacillus kunkeei strain 100-1 16S ribosomal RNA gene, partial sequence 99%	JQ009336.1
Bee Bread	KF599903	2011-11-07	19	4	1519	27F & 1391R	Bacteria	1	Firmicutes	1	Bacilli	1	Lactobacillales	1	Lactobacillaceae	1	Lactobacillus	1	Lactobacillus kunkeei strain 100-1 16S ribosomal RNA gene, partial sequence 99%	JQ009336.1
Bee Bread	KF599906	2011-11-07	19	2	1522	27F & 1391R	Bacteria	1	Firmicutes	1	Bacilli	1	Lactobacillales	1	Lactobacillaceae	1	Lactobacillus	1	Lactobacillus kunkeei strain 100-1 16S ribosomal RNA gene, partial sequence 99%	JQ009336.1
Bee Bread	KF599907	2011-11-07	19	1	1523	27F & 1391R	Bacteria	1	Firmicutes	1	Bacilli	1	Lactobacillales	1	Lactobacillaceae	1	Lactobacillus	1	Lactobacillus kunkeei strain 100-1 16S ribosomal RNA gene, partial sequence 99%	JQ009336.1
Bee Bread	KF599909	2011-11-07	19	2	1525	27F & 1391R	Bacteria	1	Firmicutes	1	Bacilli	1	Lactobacillales	1	Lactobacillaceae	1	Lactobacillus	1	Lactobacillus kunkeei strain 100-1 16S ribosomal RNA gene, partial sequence 99%	JQ009336.1
Bee Bread	KF599914	2011-11-07	19	4	1530	27F & 1391R	Bacteria	1	Firmicutes	1	Bacilli	1	Lactobacillales	1	Lactobacillaceae	1	Lactobacillus	1	Lactobacillus kunkeei strain 100-1 16S ribosomal RNA gene, partial sequence 99%	JQ009336.1
Bee Bread	KF599936	2011-11-07	20	1	1563	27F & 1391R	Bacteria	1	Firmicutes	1	Bacilli	1	Lactobacillales	1	Lactobacillaceae	1	Lactobacillus	1	Lactobacillus kunkeei strain 100-1 16S ribosomal RNA gene, partial sequence 99%	JQ009336.1
Bee Bread	KF599941	2011-11-07	20	2	1571	27F & 1391R	Bacteria	1	Firmicutes	1	Bacilli	1	Lactobacillales	1	Lactobacillaceae	1	Lactobacillus	1	Lactobacillus kunkeei strain 100-1 16S ribosomal RNA gene, partial sequence 99%	JQ009336.1
Bee Bread	KF599943	2011-11-07	20	1	1575	27F & 1391R	Bacteria	1	Firmicutes	1	Bacilli	1	Lactobacillales	1	Lactobacillaceae	1	Lactobacillus	1	Lactobacillus kunkeei strain 100-1 16S ribosomal RNA gene, partial sequence 99%	JQ009336.1
Bee Bread	KF599945	2011-11-07	20	1	1577	27F & 1391R	Bacteria	1	Firmicutes	1	Bacilli	1	Lactobacillales	1	Lactobacillaceae	1	Lactobacillus	1	Lactobacillus kunkeei strain 100-1 16S ribosomal RNA gene, partial sequence 99%	JQ009336.1
Bee Bread	KF599946	2011-11-07	20	2	1578	27F & 1391R	Bacteria	1	Firmicutes	1	Bacilli	1	Lactobacillales	1	Lactobacillaceae	1	Lactobacillus	1	Lactobacillus kunkeei strain 100-1 16S ribosomal RNA gene, partial sequence 99%	JQ009336.1
Bee Bread	KF599949	2011-11-07	20	4	1581	27F & 1391R	Bacteria	1	Firmicutes	1	Bacilli	1	Lactobacillales	1	Lactobacillaceae	1	Lactobacillus	1	Lactobacillus kunkeei strain 100-1 16S ribosomal RNA gene, partial sequence 99%	JQ009336.1
Bee Bread	KF599954	2011-11-07	20	3	1586	27F & 1391R	Bacteria	1	Firmicutes	1	Bacilli	1	Lactobacillales	1	Lactobacillaceae	1	Lactobacillus	1	Lactobacillus kunkeei strain 100-1 16S ribosomal RNA gene, partial sequence 99%	JQ009336.1
Bee Bread	KF599956	2011-11-07	20	1	1589	27F & 1391R	Bacteria	1	Firmicutes	1	Bacilli	1	Lactobacillales	1	Lactobacillaceae	1	Lactobacillus	1	Lactobacillus kunkeei strain 100-1 16S ribosomal RNA gene, partial sequence 99%	JQ009336.1
Bee Bread	KF599957	2011-11-07	20	1	1592	27F & 1391R	Bacteria	1	Firmicutes	1	Bacilli	1	Lactobacillales	1	Lactobacillaceae	1	Lactobacillus	1	Lactobacillus kunkeei strain 100-1 16S ribosomal RNA gene, partial sequence 99%	JQ009336.1
Bee Bread	KF599958	2011-11-07	20	4	1593	27F & 1391R	Bacteria	1	Firmicutes	1	Bacilli	1	Lactobacillales	1	Lactobacillaceae	1	Lactobacillus	1	Lactobacillus kunkeei strain 100-1 16S ribosomal RNA gene, partial sequence 99%	JQ009336.1
Bee Bread	KF599959	2011-11-07	20	3	1594	27F & 1391R	Bacteria	1	Firmicutes	1	Bacilli	1	Lactobacillales	1	Lactobacillaceae	1	Lactobacillus	1	Lactobacillus kunkeei strain 100-1 16S ribosomal RNA gene, partial sequence 99%	JQ009336.1
Bee Bread	KF599960	2011-11-07	20	3	1595	27F & 1391R	Bacteria	1	Firmicutes	1	Bacilli	1	Lactobacillales	1	Lactobacillaceae	1	Lactobacillus	1	Lactobacillus kunkeei strain 100-1 16S ribosomal RNA gene, partial sequence 99%	JQ009336.1
Bee Bread	KF599962	2011-11-07	20	2	1602	27F & 1391R	Bacteria	1	Firmicutes	1	Bacilli	1	Lactobacillales	1	Lactobacillaceae	1	Lactobacillus	1	Lactobacillus kunkeei strain 100-1 16S ribosomal RNA gene, partial sequence 99%	JQ009336.1
Bee Bread	KF599964	2011-11-07	20	4	1605	27F & 1391R	Bacteria	1	Firmicutes	1	Bacilli	1	Lactobacillales	1	Lactobacillaceae	1	Lactobacillus	1	Lactobacillus kunkeei strain 100-1 16S ribosomal RNA gene, partial sequence 99%	JQ009336.1
Bee Bread	KF599966	2011-11-07	20	1	1607	27F & 1391R	Bacteria	1	Firmicutes	1	Bacilli	1	Lactobacillales	1	Lactobacillaceae	1	Lactobacillus	1	Lactobacillus kunkeei strain 100-1 16S ribosomal RNA gene, partial sequence 99%	JQ009336.1
Bee Bread	KF599967	2011-11-07	20	1	1611	27F & 1391R	Bacteria	1	Firmicutes	1	Bacilli	1	Lactobacillales	1	Lactobacillaceae	1	Lactobacillus	1	Lactobacillus kunkeei strain 100-1 16S ribosomal RNA gene, partial sequence 99%	JQ009336.1
Bee Bread	KF599970	2011-11-07	20	2	1617	27F & 1391R	Bacteria	1	Firmicutes	1	Bacilli	1	Lactobacillales	1	Lactobacillaceae	1	Lactobacillus	1	Lactobacillus kunkeei strain 100-1 16S ribosomal RNA gene, partial sequence 99%	JQ009336.1
Bee Bread	KF599975	2011-11-07	20	3	1627	27F & 1391R	Bacteria	1	Firmicutes	1	Bacilli	1	Lactobacillales	1	Lactobacillaceae	1	Lactobacillus	1	Lactobacillus kunkeei strain 100-1 16S ribosomal RNA gene, partial sequence 99%	JQ009336.1
Bee Bread	KF599986	2011-11-07	20	1	1655	27F & 1391R	Bacteria	1	Firmicutes	1	Bacilli	1	Lactobacillales	1	Lactobacillaceae	1	Lactobacillus	1	Lactobacillus kunkeei strain 100-1 16S ribosomal RNA gene, partial sequence 99%	JQ009336.1
Bee Bread	KF599994	2011-11-07	20	2	1666	27F & 1391R	Bacteria	1	Firmicutes	1	Bacilli	1	Lactobacillales	1	Lactobacillaceae	1	Lactobacillus	1	Lactobacillus kunkeei strain 100-1 16S ribosomal RNA gene, partial sequence 99%	JQ009336.1
Bee Bread	KF599998	2011-11-07	20	1	1673	27F & 1391R	Bacteria	1	Firmicutes	1	Bacilli	1	Lactobacillales	1	Lactobacillaceae	1	Lactobacillus	1	Lactobacillus kunkeei strain 100-1 16S ribosomal RNA gene, partial sequence 99%	JQ009336.1
Bee Bread	KF600013	2011-11-07	20	2	1699	27F & 1391R	Bacteria	1	Firmicutes	1	Bacilli	1	Lactobacillales	1	Lactobacillaceae	1	Lactobacillus	1	Lactobacillus kunkeei strain 100-1 16S ribosomal RNA gene, partial sequence 99%	JQ009336.1
Bee Bread	KF600014	2011-11-07	20	3	1701	27F & 1391R	Bacteria	1	Firmicutes	1	Bacilli	1	Lactobacillales	1	Lactobacillaceae	1	Lactobacillus	1	Lactobacillus kunkeei strain 100-1 16S ribosomal RNA gene, partial sequence 99%	JQ009336.1
Bee Bread	KF600022	2011-11-07	20	3	1713	27F & 1391R	Bacteria	1	Firmicutes	1	Bacilli	1	Lactobacillales	1	Lactobacillaceae	1	Lactobacillus	1	Lactobacillus kunkeei strain 100-1 16S ribosomal RNA gene, partial sequence 99%	JQ009336.1
Bee Bread	KF600029	2011-11-07	20	4	1726	27F & 1391R	Bacteria	1	Firmicutes	1	Bacilli	1	Lactobacillales	1	Lactobacillaceae	1	Lactobacillus	1	Lactobacillus kunkeei strain 100-1 16S ribosomal RNA gene, partial sequence 99%	JQ009336.1
Bee Bread	KF600030	2011-11-07	20	1	1729	27F & 1391R	Bacteria	1	Firmicutes	1	Bacilli	1	Lactobacillales	1	Lactobacillaceae	1	Lactobacillus	1	Lactobacillus kunkeei strain 100-1 16S ribosomal RNA gene, partial sequence 99%	JQ009336.1
Bee Bread	KF600031	2011-11-07	20	2	1730	27F & 1391R	Bacteria	1	Firmicutes	1	Bacilli	1	Lactobacillales	1	Lactobacillaceae	1	Lactobacillus	1	Lactobacillus kunkeei strain 100-1 16S ribosomal RNA gene, partial sequence 99%	JQ009336.1
Bee Bread	KF600032	2011-11-07	20	1	1731	27F & 1391R	Bacteria	1	Firmicutes	1	Bacilli	1	Lactobacillales	1	Lactobacillaceae	1	Lactobacillus	1	Lactobacillus kunkeei strain 100-1 16S ribosomal RNA gene, partial sequence 99%	JQ009336.1
Bee Bread	KF600034	2011-11-07	20	1	1734	27F & 1391R	Bacteria	1	Firmicutes	1	Bacilli	1	Lactobacillales	1	Lactobacillaceae	1	Lactobacillus	1	Lactobacillus kunkeei strain 100-1 16S ribosomal RNA gene, partial sequence 99%	JQ009336.1
Bee Bread	KF600038	2011-11-07	20	2	1743	27F & 1391R	Bacteria	1	Firmicutes	1	Bacilli	1	Lactobacillales	1	Lactobacillaceae	1	Lactobacillus	1	Lactobacillus kunkeei strain 100-1 16S ribosomal RNA gene, partial sequence 99%	JQ009336.1
Bee Bread	KF600039	2011-11-07	20	1	1744	27F & 1391R	Bacteria	1	Firmicutes	1	Bacilli	1	Lactobacillales	1	Lactobacillaceae	1	Lactobacillus	1	Lactobacillus kunkeei strain 100-1 16S ribosomal RNA gene, partial sequence 99%	JQ009336.1
Bee Bread	KF600041	2011-11-07	20	2	1746	27F & 1391R	Bacteria	1	Firmicutes	1	Bacilli	1	Lactobacillales	1	Lactobacillaceae	1	Lactobacillus	1	Lactobacillus kunkeei strain 100-1 16S ribosomal RNA gene, partial sequence 99%	JQ009336.1
Bee Bread	KF600042	2011-11-07	20	3	1747	27F & 1391R	Bacteria	1	Firmicutes	1	Bacilli	1	Lactobacillales	1	Lactobacillaceae	1	Lactobacillus	1	Lactobacillus kunkeei strain 100-1 16S ribosomal RNA gene, partial sequence 99%	JQ009336.1
Bee Bread	KF600043	2011-11-07	20	4	1748	27F & 1391R	Bacteria	1	Firmicutes	1	Bacilli	1	Lactobacillales	1	Lactobacillaceae	1	Lactobacillus	1	Lactobacillus kunkeei strain 100-1 16S ribosomal RNA gene, partial sequence 99%	JQ009336.1
Bee Bread	KF600044	2011-11-07	20	4	1749	27F & 1391R	Bacteria	1	Firmicutes	1	Bacilli	1	Lactobacillales	1	Lactobacillaceae	1	Lactobacillus	1	Lactobacillus kunkeei strain 100-1 16S ribosomal RNA gene, partial sequence 99%	JQ009336.1
Bee Bread	KF600045	2011-11-07	20	4	1750	27F & 1391R	Bacteria	1	Firmicutes	1	Bacilli	1	Lactobacillales	1	Lactobacillaceae	1	Lactobacillus	1	Lactobacillus kunkeei strain 100-1 16S ribosomal RNA gene, partial sequence 99%	JQ009336.1
Bee Bread	KF600046	2011-11-07	20	2	1752	27F & 1391R	Bacteria	1	Firmicutes	1	Bacilli	1	Lactobacillales	1	Lactobacillaceae	1	Lactobacillus	1	Lactobacillus kunkeei strain 100-1 16S ribosomal RNA gene, partial sequence 99%	JQ009336.1
Bee Bread	KF600047	2011-11-07	20	1	1754	27F & 1391R	Bacteria	1	Firmicutes	1	Bacilli	1	Lactobacillales	1	Lactobacillaceae	1	Lactobacillus	1	Lactobacillus kunkeei strain 100-1 16S ribosomal RNA gene, partial sequence 99%	JQ009336.1
Bee Bread	KF600048	2011-11-07	20	3	1755	27F & 1391R	Bacteria	1	Firmicutes	1	Bacilli	1	Lactobacillales	1	Lactobacillaceae	1	Lactobacillus	1	Lactobacillus kunkeei strain 100-1 16S ribosomal RNA gene, partial sequence 99%	JQ009336.1
Bee Bread	KF600049	2011-11-07	20	4	1756	27F & 1391R	Bacteria	1	Firmicutes	1	Bacilli	1	Lactobacillales	1	Lactobacillaceae	1	Lactobacillus	1	Lactobacillus kunkeei strain 100-1 16S ribosomal RNA gene, partial sequence 99%	JQ009336.1
Bee Bread	KF600050	2011-11-07	20	3	1757	27F & 1391R	Bacteria	1	Firmicutes	1	Bacilli	1	Lactobacillales	1	Lactobacillaceae	1	Lactobacillus	1	Lactobacillus kunkeei strain 100-1 16S ribosomal RNA gene, partial sequence 99%	JQ009336.1
Bee Bread	KF600052	2011-11-07	20	1	1759	27F & 1391R	Bacteria	1	Firmicutes	1	Bacilli	1	Lactobacillales	1	Lactobacillaceae	1	Lactobacillus	1	Lactobacillus kunkeei strain 100-1 16S ribosomal RNA gene, partial sequence 99%	JQ009336.1
Bee Bread	KF600053	2011-11-07	20	2	1760	27F & 1391R	Bacteria	1	Firmicutes	1	Bacilli	1	Lactobacillales	1	Lactobacillaceae	1	Lactobacillus	1	Lactobacillus kunkeei strain 100-1 16S ribosomal RNA gene, partial sequence 99%	JQ009336.1
Bee Bread	KF600054	2011-11-07	20	4	1761	27F & 1391R	Bacteria	1	Firmicutes	1	Bacilli	1	Lactobacillales	1	Lactobacillaceae	1	Lactobacillus	1	Lactobacillus kunkeei strain 100-1 16S ribosomal RNA gene, partial sequence 99%	JQ009336.1
Bee Bread	KF600056	2011-11-07	20	2	1763	27F & 1391R	Bacteria	1	Firmicutes	1	Bacilli	1	Lactobacillales	1	Lactobacillaceae	1	Lactobacillus	1	Lactobacillus kunkeei strain 100-1 16S ribosomal RNA gene, partial sequence 99%	JQ009336.1
Bee Bread	KF600060	2011-11-07	20	1	1767	27F & 1391R	Bacteria	1	Firmicutes	1	Bacilli	1	Lactobacillales	1	Lactobacillaceae	1	Lactobacillus	1	Lactobacillus kunkeei strain 100-1 16S ribosomal RNA gene, partial sequence 99%	JQ009336.1
Bee Bread	KF600062	2011-11-07	20	4	1769	27F & 1391R	Bacteria	1	Firmicutes	1	Bacilli	1	Lactobacillales	1	Lactobacillaceae	1	Lactobacillus	1	Lactobacillus kunkeei strain 100-1 16S ribosomal RNA gene, partial sequence 99%	JQ009336.1
Bee Bread	KF600064	2011-11-07	20	3	1771	27F & 1391R	Bacteria	1	Firmicutes	1	Bacilli	1	Lactobacillales	1	Lactobacillaceae	1	Lactobacillus	1	Lactobacillus kunkeei strain 100-1 16S ribosomal RNA gene, partial sequence 99%	JQ009336.1
Bee Bread	KF600066	2011-11-07	20	3	1774	27F & 1391R	Bacteria	1	Firmicutes	1	Bacilli	1	Lactobacillales	1	Lactobacillaceae	1	Lactobacillus	1	Lactobacillus kunkeei strain 100-1 16S ribosomal RNA gene, partial sequence 99%	JQ009336.1
Bee Bread	KF600067	2011-11-07	20	1	1775	27F & 1391R	Bacteria	1	Firmicutes	1	Bacilli	1	Lactobacillales	1	Lactobacillaceae	1	Lactobacillus	1	Lactobacillus kunkeei strain 100-1 16S ribosomal RNA gene, partial sequence 99%	JQ009336.1
Bee Bread	KF600068	2011-11-07	20	2	1776	27F & 1391R	Bacteria	1	Firmicutes	1	Bacilli	1	Lactobacillales	1	Lactobacillaceae	1	Lactobacillus	1	Lactobacillus kunkeei strain 100-1 16S ribosomal RNA gene, partial sequence 99%	JQ009336.1
Bee Bread	KF600071	2011-11-07	20	1	1779	27F & 1391R	Bacteria	1	Firmicutes	1	Bacilli	1	Lactobacillales	1	Lactobacillaceae	1	Lactobacillus	1	Lactobacillus kunkeei strain 100-1 16S ribosomal RNA gene, partial sequence 99%	JQ009336.1
Bee Bread	KF600072	2011-11-07	20	3	1780	27F & 1391R	Bacteria	1	Firmicutes	1	Bacilli	1	Lactobacillales	1	Lactobacillaceae	1	Lactobacillus	1	Lactobacillus kunkeei strain 100-1 16S ribosomal RNA gene, partial sequence 99%	JQ009336.1
Bee Bread	KF600073	2011-11-07	20	4	1781	27F & 1391R	Bacteria	1	Firmicutes	1	Bacilli	1	Lactobacillales	1	Lactobacillaceae	1	Lactobacillus	1	Lactobacillus kunkeei strain 100-1 16S ribosomal RNA gene, partial sequence 99%	JQ009336.1
Bee Bread	KF600074	2011-11-07	20	4	1782	27F & 1391R	Bacteria	1	Firmicutes	1	Bacilli	1	Lactobacillales	1	Lactobacillaceae	1	Lactobacillus	1	Lactobacillus kunkeei strain 100-1 16S ribosomal RNA gene, partial sequence 99%	JQ009336.1
Bee Bread	KF600075	2011-11-07	20	3	1783	27F & 1391R	Bacteria	1	Firmicutes	1	Bacilli	1	Lactobacillales	1	Lactobacillaceae	1	Lactobacillus	1	Lactobacillus kunkeei strain 100-1 16S ribosomal RNA gene, partial sequence 99%	JQ009336.1
Bee Bread	KF600076	2011-11-07	20	2	1784	27F & 1391R	Bacteria	1	Firmicutes	1	Bacilli	1	Lactobacillales	1	Lactobacillaceae	1	Lactobacillus	1	Lactobacillus kunkeei strain 100-1 16S ribosomal RNA gene, partial sequence 99%	JQ009336.1
Bee Bread	KF600077	2011-11-07	20	1	1785	27F & 1391R	Bacteria	1	Firmicutes	1	Bacilli	1	Lactobacillales	1	Lactobacillaceae	1	Lactobacillus	1	Lactobacillus kunkeei strain 100-1 16S ribosomal RNA gene, partial sequence 99%	JQ009336.1
Bee Bread	KF600079	2011-11-07	20	2	1787	27F & 1391R	Bacteria	1	Firmicutes	1	Bacilli	1	Lactobacillales	1	Lactobacillaceae	1	Lactobacillus	1	Lactobacillus kunkeei strain 100-1 16S ribosomal RNA gene, partial sequence 99%	JQ009336.1
Bee Bread	KF600080	2011-11-07	20	3	1788	27F & 1391R	Bacteria	1	Firmicutes	1	Bacilli	1	Lactobacillales	1	Lactobacillaceae	1	Lactobacillus	1	Lactobacillus kunkeei strain 100-1 16S ribosomal RNA gene, partial sequence 99%	JQ009336.1
Bee Bread	KF600093	2011-11-07	20	4	1801	27F & 1391R	Bacteria	1	Firmicutes	1	Bacilli	1	Lactobacillales	1	Lactobacillaceae	1	Lactobacillus	1	Lactobacillus kunkeei strain 100-1 16S ribosomal RNA gene, partial sequence 99%	JQ009336.1
Bee Bread	KF599606	2011-11-08	19	4	1148	27F & 1391R	Bacteria	1	Proteobacteria	1	Alphaproteobacteria	1	Sphingomonadales	1	Sphingomonadaceae	1	Novosphingobium	1	Novosphingobium sp. MG37 partial 16S rRNA gene, isolate MG37 99%	AJ746094.1
Bee Bread	KF599664	2011-11-07	20	2	1215	27F & 1391R	Bacteria	1	Actinobacteria	1	Actinobacteria	1	Actinomycetales	1	Propionibacteriaceae	1	Propionibacterium	1	Propionibacterium acnes 6609, complete genome 100%	CP002815.1
Bee Bread	KF599665	2011-11-07	20	1	1216	27F & 1391R	Bacteria	1	Actinobacteria	1	Actinobacteria	1	Actinomycetales	1	Propionibacteriaceae	1	Propionibacterium	1	Propionibacterium acnes 6609, complete genome 100%	CP002815.1
Bee Bread	KF599679	2011-11-07	20	1	1230	27F & 1391R	Bacteria	1	Actinobacteria	1	Actinobacteria	1	Actinomycetales	1	Propionibacteriaceae	1	Propionibacterium	1	Propionibacterium acnes 6609, complete genome 100%	CP002815.1
Bee Bread	KF599740	2011-11-07	19	1	1328	27F & 1391R	Bacteria	1	Actinobacteria	1	Actinobacteria	1	Actinomycetales	1	Propionibacteriaceae	1	Propionibacterium	1	Propionibacterium acnes 6609, complete genome 100%	CP002815.1
Bee Bread	KF599509	2011-11-07	19	2	1025	27F & 1391R	Bacteria	1	Actinobacteria	1	Actinobacteria	1	Actinomycetales	1	Propionibacteriaceae	1	Propionibacterium	1	Propionibacterium acnes 6609, complete genome 99%	CP002815.1
Bee Bread	KF599527	2011-11-07	20	4	1057	27F & 1391R	Bacteria	1	Actinobacteria	1	Actinobacteria	1	Actinomycetales	1	Propionibacteriaceae	1	Propionibacterium	1	Propionibacterium acnes 6609, complete genome 99%	CP002815.1
Bee Bread	KF599528	2011-11-07	20	3	1058	27F & 1391R	Bacteria	1	Actinobacteria	1	Actinobacteria	1	Actinomycetales	1	Propionibacteriaceae	1	Propionibacterium	1	Propionibacterium acnes 6609, complete genome 99%	CP002815.1
Bee Bread	KF599540	2011-11-07	20	2	1073	27F & 1391R	Bacteria	1	Actinobacteria	1	Actinobacteria	1	Actinomycetales	1	Propionibacteriaceae	1	Propionibacterium	1	Propionibacterium acnes 6609, complete genome 99%	CP002815.1
Bee Bread	KF599584	2011-11-07	19	3	1125	27F & 1391R	Bacteria	1	Actinobacteria	1	Actinobacteria	1	Actinomycetales	1	Propionibacteriaceae	1	Propionibacterium	1	Propionibacterium acnes 6609, complete genome 99%	CP002815.1
Bee Bread	KF599588	2011-11-07	19	3	1129	27F & 1391R	Bacteria	1	Actinobacteria	1	Actinobacteria	1	Actinomycetales	1	Propionibacteriaceae	1	Propionibacterium	1	Propionibacterium acnes 6609, complete genome 99%	CP002815.1
Bee Bread	KF599594	2011-11-07	19	2	1135	27F & 1391R	Bacteria	1	Actinobacteria	1	Actinobacteria	1	Actinomycetales	1	Propionibacteriaceae	1	Propionibacterium	1	Propionibacterium acnes 6609, complete genome 99%	CP002815.1
Bee Bread	KF599595	2011-11-07	19	4	1136	27F & 1391R	Bacteria	1	Actinobacteria	1	Actinobacteria	1	Actinomycetales	1	Propionibacteriaceae	1	Propionibacterium	1	Propionibacterium acnes 6609, complete genome 99%	CP002815.1
Bee Bread	KF599614	2011-11-07	19	2	1157	27F & 1391R	Bacteria	1	Actinobacteria	1	Actinobacteria	1	Actinomycetales	1	Propionibacteriaceae	1	Propionibacterium	1	Propionibacterium acnes 6609, complete genome 99%	CP002815.1
Bee Bread	KF599658	2011-11-07	20	4	1208	27F & 1391R	Bacteria	1	Actinobacteria	1	Actinobacteria	1	Actinomycetales	1	Propionibacteriaceae	1	Propionibacterium	1	Propionibacterium acnes 6609, complete genome 99%	CP002815.1
Bee Bread	KF599764	2011-11-07	19	4	1358	27F & 1391R	Bacteria	1	Actinobacteria	1	Actinobacteria	1	Actinomycetales	1	Propionibacteriaceae	1	Propionibacterium	1	Propionibacterium acnes 6609, complete genome 99%	CP002815.1
Bee Bread	KF599789	2011-11-07	19	4	1385	27F & 1391R	Bacteria	1	Actinobacteria	1	Actinobacteria	1	Actinomycetales	1	Propionibacteriaceae	1	Propionibacterium	1	Propionibacterium acnes 6609, complete genome 99%	CP002815.1
Bee Bread	KF599858	2011-11-07	19	1	1469	27F & 1391R	Bacteria	1	Actinobacteria	1	Actinobacteria	1	Actinomycetales	1	Propionibacteriaceae	1	Propionibacterium	1	Propionibacterium acnes 6609, complete genome 99%	CP002815.1
Bee Bread	KF599859	2011-11-07	19	4	1470	27F & 1391R	Bacteria	1	Actinobacteria	1	Actinobacteria	1	Actinomycetales	1	Propionibacteriaceae	1	Propionibacterium	1	Propionibacterium acnes 6609, complete genome 99%	CP002815.1
Bee Bread	KF599872	2011-11-07	19	4	1483	27F & 1391R	Bacteria	1	Actinobacteria	1	Actinobacteria	1	Actinomycetales	1	Propionibacteriaceae	1	Propionibacterium	1	Propionibacterium acnes 6609, complete genome 99%	CP002815.1
Bee Bread	KF599934	2011-11-07	20	2	1557	27F & 1391R	Bacteria	1	Actinobacteria	1	Actinobacteria	1	Actinomycetales	1	Propionibacteriaceae	1	Propionibacterium	1	Propionibacterium acnes 6609, complete genome 99%	CP002815.1
Bee Bread	KF599981	2011-11-07	20	4	1640	27F & 1391R	Bacteria	1	Actinobacteria	1	Actinobacteria	1	Actinomycetales	1	Propionibacteriaceae	1	Propionibacterium	1	Propionibacterium acnes 6609, complete genome 99%	CP002815.1
Bee Bread	KF600035	2011-11-07	20	2	1737	27F & 1391R	Bacteria	1	Actinobacteria	1	Actinobacteria	1	Actinomycetales	1	Propionibacteriaceae	1	Propionibacterium	1	Propionibacterium acnes 6609, complete genome 99%	CP002815.1
Bee Bread	KF600037	2011-11-07	20	1	1740	27F & 1391R	Bacteria	1	Actinobacteria	1	Actinobacteria	1	Actinomycetales	1	Propionibacteriaceae	1	Propionibacterium	1	Propionibacterium acnes 6609, complete genome 99%	CP002815.1
Bee Bread	KF600098	2011-11-07	20	2	1806	27F & 1391R	Bacteria	1	Actinobacteria	1	Actinobacteria	1	Actinomycetales	1	Propionibacteriaceae	1	Propionibacterium	1	Propionibacterium acnes 6609, complete genome 99%	CP002815.1
Bee Bread	KF599611	2011-11-07	20	1	1153	27F & 1391R	Bacteria	1	Actinobacteria	1	Actinobacteria	1	Actinomycetales	1	Propionibacteriaceae	1	Propionibacterium	1	Propionibacterium acnes ATCC 11828, complete genome 100%	CP003084.1
Bee Bread	KF599558	2011-11-07	20	1	1093	27F & 1391R	Bacteria	1	Actinobacteria	1	Actinobacteria	1	Actinomycetales	1	Propionibacteriaceae	1	Propionibacterium	1	Propionibacterium acnes ATCC 11828, complete genome 99%	CP003084.1
Bee Bread	KF599499	2011-11-07	19	2	1011	27F & 1391R	Bacteria	1	Actinobacteria	1	Actinobacteria	1	Actinomycetales	1	Propionibacteriaceae	1	Propionibacterium	1	Propionibacterium acnes C1, complete genome 99%	CP003877.1
Bee Bread	KF599549	2011-11-07	20	4	1084	27F & 1391R	Bacteria	1	Actinobacteria	1	Actinobacteria	1	Actinomycetales	1	Propionibacteriaceae	1	Propionibacterium	1	Propionibacterium acnes TypeIA2 P.acn33, complete genome 99%	CP003195.1
Bee Bread	KF599578	2011-11-07	19	4	1119	27F & 1391R	Bacteria	1	Actinobacteria	1	Actinobacteria	1	Actinomycetales	1	Propionibacteriaceae	1	Propionibacterium	1	Propionibacterium acnes TypeIA2 P.acn33, complete genome 99%	CP003195.1
Bee Bread	KF599610	2011-11-07	19	4	1152	27F & 1391R	Bacteria	1	Actinobacteria	1	Actinobacteria	1	Actinomycetales	1	Propionibacteriaceae	1	Propionibacterium	1	Propionibacterium acnes TypeIA2 P.acn33, complete genome 99%	CP003195.1
Bee Bread	KF599713	2011-11-07	19	1	1294	27F & 1391R	Bacteria	1	Actinobacteria	1	Actinobacteria	1	Actinomycetales	1	Propionibacteriaceae	1	Propionibacterium	1	Propionibacterium acnes TypeIA2 P.acn33, complete genome 99%	CP003195.1
Bee Bread	KF599823	2011-11-07	19	3	1424	27F & 1391R	Bacteria	1	Actinobacteria	1	Actinobacteria	1	Actinomycetales	1	Propionibacteriaceae	1	Propionibacterium	1	Propionibacterium acnes TypeIA2 P.acn33, complete genome 99%	CP003195.1
Bee Bread	KF599937	2011-11-07	20	3	1566	27F & 1391R	Bacteria	1	Actinobacteria	1	Actinobacteria	1	Actinomycetales	1	Propionibacteriaceae	1	Propionibacterium	1	Propionibacterium acnes TypeIA2 P.acn33, complete genome 99%	CP003195.1
Bee Bread	KF600059	2011-11-07	20	3	1766	27F & 1391R	Bacteria	1	Actinobacteria	1	Actinobacteria	1	Actinomycetales	1	Propionibacteriaceae	1	Propionibacterium	1	Propionibacterium acnes TypeIA2 P.acn33, complete genome 99%	CP003195.1
Bee Bread	KF599973	2011-11-08	20	1	1622	27F & 1391R	Bacteria	1	Proteobacteria	1	Gammaproteobacteria	1	Enterobacteriales	1	Enterobacteriaceae	1	Tatumella	0.6	Pseudomonas sp. HJ-42-1 16S ribosomal RNA gene, partial sequence 99%	JQ511868.1
Bee Bread	KF599952	2011-11-07	20	2	1584	27F & 1391R	Bacteria	1	Proteobacteria	1	Alphaproteobacteria	1	Rhodospirillales	1	Acetobacteraceae	1	Saccharibacter	0.83	Saccharibacter floricola strain S-877 16S ribosomal RNA, partial sequence 95%	NR_024819.1
Bee Bread	KF600040	2011-11-06	19	3	1745	27F & 1391R	Bacteria	1	Proteobacteria	1	Alphaproteobacteria	1	Rhodospirillales	1	Acetobacteraceae	1	Saccharibacter	0.84	Saccharibacter floricola strain S-877 16S ribosomal RNA, partial sequence 95%	NR_024819.1
Bee Bread	KF599503	2011-11-07	19	3	1015	27F & 1391R	Bacteria	1	Proteobacteria	1	Alphaproteobacteria	1	Rhodospirillales	1	Acetobacteraceae	1	Saccharibacter	0.88	Saccharibacter floricola strain S-877 16S ribosomal RNA, partial sequence 95%	NR_024819.1
Bee Bread	KF600078	2011-11-06	19	2	1786	27F & 1391R	Bacteria	1	Proteobacteria	1	Alphaproteobacteria	1	Rhodospirillales	1	Acetobacteraceae	1	Saccharibacter	0.84	Saccharibacter floricola strain S-877 16S ribosomal RNA, partial sequence 95%	NR_024819.1
Bee Bread	KF600083	2011-11-06	19	4	1791	27F & 1391R	Bacteria	1	Proteobacteria	1	Alphaproteobacteria	1	Rhodospirillales	1	Acetobacteraceae	1	Saccharibacter	0.84	Saccharibacter floricola strain S-877 16S ribosomal RNA, partial sequence 95%	NR_024819.1
Bee Bread	KF599492	2011-11-07	19	1	1001	27F & 1391R	Bacteria	1	Proteobacteria	1	Betaproteobacteria	1	Neisseriales	1	Neisseriaceae	1	Kingella	0.27	Snodgrassella alvi strain wkB2 16S ribosomal RNA gene, complete sequence 99%	JQ746651.1
Bee Bread	KF600025	2011-11-07	20	1	1719	27F & 1391R	Bacteria	1	Deinococcus-Thermus	1	Deinococci	1	Deinococcales	1	Deinococcaceae	1	Deinococcus	1	Uncultured bacterium clone nbw1069b06c1 16S ribosomal RNA gene, partial sequence 99%	GQ058027.1
Bee Bread	KF599675	2011-11-07	20	3	1226	27F & 1391R	Bacteria	1	Cyanobacteria?	0.98	Deltaproteobacteria	0.96	Bdellovibrionales	0.68	Bacteriovoracaceae	0.64	Peredibacter	0.64	Uncultured bacterium clone nbw132e08c1 16S ribosomal RNA gene, partial sequence 100%	GQ025214.1
Bee Bread	KF599613	2011-11-07	20	4	1156	27F & 1391R	Bacteria	1	Proteobacteria	1	Gammaproteobacteria	1	Enterobacteriales	1	Enterobacteriaceae	1	Enterobacter	0.94	Uncultured bacterium clone ncd864f02c1 16S ribosomal RNA gene, partial sequence	HM306316.1
Bee Bread	KF599638	2011-11-07	19	3	1185	27F & 1391R	Bacteria	1	Firmicutes	1	Clostridia	1	Clostridiales	1	Ruminococcaceae	1	Faecalibacterium	1	Uncultured bacterium clone SJTU_E_09_23 16S ribosomal RNA gene, partial sequence 99%	EF400129.1
Bee Bread	KF599639	2011-11-07	19	2	1186	27F & 1391R	Bacteria	1	Firmicutes	1	Clostridia	1	Clostridiales	1	Ruminococcaceae	1	Faecalibacterium	1	Uncultured bacterium clone SJTU_E_09_23 16S ribosomal RNA gene, partial sequence 99%	EF400129.1
Bee Bread	KF599494	2011-11-07	19	4	1004	27F & 1391R	Bacteria	1	Cyanobacteria?	0.95	Deltaproteobacteria	0.92	Bdellovibrionales	0.92	Bdellovibrionaceae	0.92	Vampirovibrio	0.92	Uncultured bacterium clone SS-139 16S ribosomal RNA gene, partial sequence 99%	AY945890.1
Bee Bread	KF599502	2011-11-07	19	1	1014	27F & 1391R	Bacteria	1	Cyanobacteria?	0.91	Deltaproteobacteria	0.87	Bdellovibrionales	0.87	Bdellovibrionaceae	0.87	Vampirovibrio	0.87	Uncultured bacterium clone SS-139 16S ribosomal RNA gene, partial sequence 99%	AY945890.1
Bee Bread	KF599717	2011-11-07	19	3	1300	27F & 1391R	Bacteria	1	Cyanobacteria?	0.94	Deltaproteobacteria	0.9	Bdellovibrionales	0.9	Bdellovibrionaceae	0.9	Vampirovibrio	0.9	Uncultured bacterium clone SS-139 16S ribosomal RNA gene, partial sequence 99%	AY945890.1
Bee Bread	KF599873	2011-11-07	19	2	1484	27F & 1391R	Bacteria	1	Cyanobacteria?	0.95	Deltaproteobacteria	0.91	Bdellovibrionales	0.91	Bdellovibrionaceae	0.91	Vampirovibrio	0.91	Uncultured bacterium clone SS-139 16S ribosomal RNA gene, partial sequence 99%	AY945890.1
Bee Bread	KF599874	2011-11-07	19	4	1485	27F & 1391R	Bacteria	1	Cyanobacteria?	0.95	Deltaproteobacteria	0.91	Bdellovibrionales	0.91	Bdellovibrionaceae	0.91	Vampirovibrio	0.91	Uncultured bacterium clone SS-139 16S ribosomal RNA gene, partial sequence 99%	AY945890.1
Bee Bread	KF599899	2011-11-07	19	1	1515	27F & 1391R	Bacteria	1	Cyanobacteria?	0.95	Deltaproteobacteria	0.91	Bdellovibrionales	0.91	Bdellovibrionaceae	0.91	Vampirovibrio	0.91	Uncultured bacterium clone SS-139 16S ribosomal RNA gene, partial sequence 99%	AY945890.1
Bee Bread	KF599656	2011-11-07	20	4	1206	27F & 1391R	Bacteria	1	Firmicutes	0.94	Erysipelotrichia	0.51	Erysipelotrichales	0.51	Erysipelotrichaceae	0.51	Allobaculum	0.29	Uncultured Turicibacter sp. clone L-2 16S ribosomal RNA gene , partial sequence 99%	JX543368.1
Bee Bread	KF599678	2011-11-07	20	3	1229	27F & 1391R	Bacteria	1	Firmicutes	0.87	Erysipelotrichia	0.38	Erysipelotrichales	0.38	Erysipelotrichaceae	0.38	Allobaculum	0.22	Uncultured Turicibacter sp. clone L-2 16S ribosomal RNA gene , partial sequence 99%	JX543368.1
Bee Bread	KF599995	2011-11-06	19	2	1670	27F & 1391R	Bacteria	1	Firmicutes	1	Negativicutes	1	Selenomonadales	1	Veillonellaceae	1	Veillonella	1	Veillonella sp. S4-C10 16S ribosomal RNA gene, partial sequence 99%	JX104047.1

## Sheet: Beebread isolates 07-01-11
Table S4. Accession numbers and RDP and NCBI classifications for beebread isolates
Source (Tissue/Pollen)	Accession	Date of Collection	Isolate #	Colony	Media	Culture conditions	Primers	Domain		Phylum		Class		Order		Family		Genus		NCBI Hits and %Identity
Bee Bread	KF600442	2011-07-01	B7 2TCO2	K7	TSA	CO2	27F 1391R	Bacteria	1	Proteobacteria	1	Gammaproteobacteria	1	Pseudomonadales	1	Moraxellaceae	1	Acinetobacter	1	Acinetobacter sp. NF4 16S ribosomal RNA gene, partial sequence 100%	EF565936.1
Bee Bread	KF600455	2011-07-01	B8 2BO2	K8	BHI	O2	27F 1391R	Bacteria	1	Proteobacteria	1	Gammaproteobacteria	1	Pseudomonadales	1	Moraxellaceae	1	Acinetobacter	1	Acinetobacter sp. NF4 16S ribosomal RNA gene, partial sequence 100%	EF565936.1
Bee Bread	KF600470	2011-07-01	B8 4BCO2	K8	BHI	CO2	27F 1391R	Bacteria	1	Proteobacteria	1	Gammaproteobacteria	1	Pseudomonadales	1	Moraxellaceae	1	Acinetobacter	1	Acinetobacter sp. NF4 16S ribosomal RNA gene, partial sequence 100%	EF565936.1
Bee Bread	KF600420	2011-07-01	B3 2TO2	K3	TSA	O2	27F 1391R	Bacteria	1	Firmicutes	1	Bacilli	1	Bacillales	1	Bacillaceae 1	1	Bacillus	1	Bacillus sp. IMT02 partial 16S rRNA gene, strain IMT02 99%	FR727712.1
Bee Bread	KF600412	2011-07-01	B3 1T	K3	BHI	CO2	27F 1391R	Bacteria	1	Firmicutes	1	Bacilli	1	Bacillales	1	Bacillaceae 1	1	Bacillus	1	Bacillus sp. JS, complete genome 99%	CP003492.1
Bee Bread	KF600414	2011-07-01	B3 1TO2	K3	TSA	O2	27F 1391R	Bacteria	1	Firmicutes	1	Bacilli	1	Bacillales	1	Bacillaceae 1	1	Bacillus	1	Bacillus sp. OU-A7 16S rRNA gene, strain OU-A7 100%	FN663624.1
Bee Bread	KF600416	2011-07-01	B3 2 1T	K3	TSA	CO2	27F 1391R	Bacteria	1	Firmicutes	1	Bacilli	1	Bacillales	1	Bacillaceae 1	1	Bacillus	1	Bacillus sp. OU-A7 16S rRNA gene, strain OU-A7 99%	FN663624.1
Bee Bread	KF600419	2011-07-01	B3 2T	K3	TSA	CO2	27F 1391R	Bacteria	1	Firmicutes	1	Bacilli	1	Bacillales	1	Bacillaceae 1	1	Bacillus	1	Bacillus sp. OU-A7 16S rRNA gene, strain OU-A7 99%	FN663624.1
Bee Bread	KF600421	2011-07-01	B3 2YO2	K3	TSA	O2	27F 1391R	Bacteria	1	Firmicutes	1	Bacilli	1	Bacillales	1	Bacillaceae 1	1	Bacillus	1	Bacillus sporothermodurans 16S rRNA type II gene, partial sequence 99%	U49079.1
Bee Bread	KF600417	2011-07-01	B3 2BCO2	K3	YMA	CO2	27F 1391R	Bacteria	1	Firmicutes	1	Bacilli	1	Bacillales	1	Bacillaceae 1	1	Bacillus	1	Bacillus thuringiensis gene for 16S rRNA, partial sequence, strain GMC108 99%	AB741470.1
Bee Bread	KF600407	2011-07-01	B3 1LCO2	K3	LB	CO2	27F 1391R	Bacteria	1	Proteobacteria	1	Betaproteobacteria	1	Neisseriales	1	Neisseriaceae	1	Kingella	0.33	Candidatus Snodgrassella alvi clone pAJ198 16S ribosomal RNA gene, partial sequence 99%	AY370189.1
Bee Bread	KF600422	2011-07-01	B3 3T	K3	TSA	CO2	27F 1391R	Bacteria	1	Proteobacteria	1	Gammaproteobacteria	1	Xanthomonadales	1	Xanthomonadaceae	1	Xanthomonas	0.43	Enterobacter asburiae strain S6-238-1 16S ribosomal RNA gene, partial sequence 99%	JQ660197.1
Bee Bread	KF600475	2011-07-01	B8 5LO2	K8	LB	O2	27F 1391R	Bacteria	1	Proteobacteria	1	Gammaproteobacteria	1	Enterobacteriales	1	Enterobacteriaceae	1	Enterobacter	0.91	Enterobacter hormaechei strain T-39 16S ribosomal RNA gene, partial sequence	HQ202859.1
Bee Bread	KF600437	2011-07-01	B7 1YCO2	K7	YMA	CO2	27F 1391R	Bacteria	1	Proteobacteria	1	Gammaproteobacteria	1	Enterobacteriales	1	Enterobacteriaceae	1	Pantoea	0.74	Erwinia sp. JSC-N3-112-2 16S ribosomal RNA gene, partial sequence 99%	JF958137.1
Bee Bread	KF600443	2011-07-01	B7 2YCO2	K7	YMA	CO2	27F 1391R	Bacteria	1	Proteobacteria	1	Gammaproteobacteria	1	Enterobacteriales	1	Enterobacteriaceae	1	Pantoea	0.71	Erwinia sp. JSC-N3-112-2 16S ribosomal RNA gene, partial sequence 99%	JF958137.1
Bee Bread	KF600446	2011-07-01	B7 3TO2	K7	BHI	O2	27F 1391R	Bacteria	1	Proteobacteria	1	Gammaproteobacteria	1	Enterobacteriales	1	Enterobacteriaceae	1	Pantoea	0.5	Erwinia sp. JSC-N3-112-2 16S ribosomal RNA gene, partial sequence 99%	JF958137.1
Bee Bread	KF600447	2011-07-01	B7 5BO2	K7	BHI	O2	27F 1391R	Bacteria	1	Proteobacteria	1	Gammaproteobacteria	1	Enterobacteriales	1	Enterobacteriaceae	1	Pantoea	0.7	Erwinia sp. JSC-N3-112-2 16S ribosomal RNA gene, partial sequence 99%	JF958137.1
Bee Bread	KF600448	2011-07-01	B7 6BO2	K7	BHI	O2	27F 1391R	Bacteria	1	Proteobacteria	1	Gammaproteobacteria	1	Enterobacteriales	1	Enterobacteriaceae	1	Pantoea	0.71	Erwinia sp. JSC-N3-112-2 16S ribosomal RNA gene, partial sequence 99%	JF958137.1
Bee Bread	KF600432	2011-07-01	B3 7PO2	K3	PDA	O2	27F 1391R	Bacteria	1	Firmicutes	1	Bacilli	1	Lactobacillales	1	Leuconostocaceae	1	Fructobacillus	1	Fructobacillus fructosus gene for 16S rRNA, partial sequence, strain NBRC 3516 99%	AB680098.1
Bee Bread	KF600451	2011-07-01	B8 1MCO2	K8	MRS	CO2	27F 1391R	Bacteria	1	Firmicutes	1	Bacilli	1	Lactobacillales	1	Leuconostocaceae	1	Fructobacillus	1	Fructobacillus fructosus gene for 16S rRNA, partial sequence, strain NBRC 3516 99%	AB680098.1
Bee Bread	KF600453	2011-07-01	B8 1SO2	K8	SDA	O2	27F 1391R	Bacteria	1	Firmicutes	1	Bacilli	1	Lactobacillales	1	Leuconostocaceae	1	Fructobacillus	1	Fructobacillus fructosus gene for 16S rRNA, partial sequence, strain NBRC 3516 99%	AB680098.1
Bee Bread	KF600457	2011-07-01	B8 2PO2	K8	PDA	O2	27F 1391R	Bacteria	1	Firmicutes	1	Bacilli	1	Lactobacillales	1	Leuconostocaceae	1	Fructobacillus	1	Fructobacillus fructosus gene for 16S rRNA, partial sequence, strain NBRC 3516 99%	AB680098.1
Bee Bread	KF600458	2011-07-01	B8 2SO2	K8	SDA	O2	27F 1391R	Bacteria	1	Firmicutes	1	Bacilli	1	Lactobacillales	1	Leuconostocaceae	1	Fructobacillus	1	Fructobacillus fructosus gene for 16S rRNA, partial sequence, strain NBRC 3516 99%	AB680098.1
Bee Bread	KF600461	2011-07-01	B8 3BCO2	K8	BHI	CO2	27F 1391R	Bacteria	1	Firmicutes	1	Bacilli	1	Lactobacillales	1	Leuconostocaceae	1	Fructobacillus	1	Fructobacillus fructosus gene for 16S rRNA, partial sequence, strain NBRC 3516 99%	AB680098.1
Bee Bread	KF600462	2011-07-01	B8 3BO2	K8	BHI	O2	27F 1391R	Bacteria	1	Firmicutes	1	Bacilli	1	Lactobacillales	1	Leuconostocaceae	1	Fructobacillus	1	Fructobacillus fructosus gene for 16S rRNA, partial sequence, strain NBRC 3516 99%	AB680098.1
Bee Bread	KF600466	2011-07-01	B8 3PO2	K8	PDA	O2	27F 1391R	Bacteria	1	Firmicutes	1	Bacilli	1	Lactobacillales	1	Leuconostocaceae	1	Fructobacillus	1	Fructobacillus fructosus gene for 16S rRNA, partial sequence, strain NBRC 3516 99%	AB680098.1
Bee Bread	KF600472	2011-07-01	B8 4MCO2	K8	MRS	CO2	27F 1391R	Bacteria	1	Firmicutes	1	Bacilli	1	Lactobacillales	1	Leuconostocaceae	1	Fructobacillus	1	Fructobacillus fructosus gene for 16S rRNA, partial sequence, strain NBRC 3516 99%	AB680098.1
Bee Bread	KF600473	2011-07-01	B8 4PCO2	K8	PDA	CO2	27F 1391R	Bacteria	1	Firmicutes	1	Bacilli	1	Lactobacillales	1	Leuconostocaceae	1	Fructobacillus	1	Fructobacillus fructosus gene for 16S rRNA, partial sequence, strain NBRC 3516 99%	AB680098.1
Bee Bread	KF600476	2011-07-01	B8 5MCO2	K8	MRS	CO2	27F 1391R	Bacteria	1	Firmicutes	1	Bacilli	1	Lactobacillales	1	Leuconostocaceae	1	Fructobacillus	1	Fructobacillus fructosus gene for 16S rRNA, partial sequence, strain NBRC 3516 99%	AB680098.1
Bee Bread	KF600482	2011-07-01	B8 6SO2	K8	SDA	O2	27F 1391R	Bacteria	1	Firmicutes	1	Bacilli	1	Lactobacillales	1	Leuconostocaceae	1	Fructobacillus	1	Fructobacillus fructosus gene for 16S rRNA, partial sequence, strain NBRC 3516 99%	AB680098.1
Bee Bread	KF600485	2011-07-01	B8 7PCO2	K8	PDA	CO2	27F 1391R	Bacteria	1	Firmicutes	1	Bacilli	1	Lactobacillales	1	Leuconostocaceae	1	Fructobacillus	1	Fructobacillus fructosus gene for 16S rRNA, partial sequence, strain NBRC 3516 99%	AB680098.1
Bee Bread	KF600468	2011-07-01	B8 3YCO2	K8	YMA	CO2	27F 1391R	Bacteria	1	Firmicutes	1	Bacilli	1	Lactobacillales	1	Leuconostocaceae	1	Fructobacillus	1	Fructobacillus pseudoficulneus strain LC51 16S ribosomal RNA, partial sequence	NR_042758.1
Bee Bread	KF600477	2011-07-01	B8 5SO2	K8	SDA	O2	27F 1391R	Bacteria	1	Firmicutes	1	Bacilli	1	Lactobacillales	1	Leuconostocaceae	1	Fructobacillus	1	Fructobacillus pseudoficulneus strain LC51 16S ribosomal RNA, partial sequence	NR_042758.1
Bee Bread	KF600483	2011-07-01	B8 6YCO2	K8	YMA	CO2	27F 1391R	Bacteria	1	Firmicutes	1	Bacilli	1	Lactobacillales	1	Leuconostocaceae	1	Fructobacillus	1	Fructobacillus pseudoficulneus strain LC51 16S ribosomal RNA, partial sequence	NR_042758.1
Bee Bread	KF600454	2011-07-01	B8 1TO2	K8	TSA	O2	27F 1391R	Bacteria	1	Firmicutes	1	Bacilli	1	Lactobacillales	1	Leuconostocaceae	1	Fructobacillus	1	Fructobacillus pseudoficulneus strain LC51 16S ribosomal RNA, partial sequence	NR_042758.1
Bee Bread	KF600404	2011-07-01	B3 10Y	K3	YMA	CO2	27F 1391R	Bacteria	1	Firmicutes	1	Bacilli	1	Lactobacillales	1	Lactobacillaceae	1	Lactobacillus	1	Lactobacillus kunkeei strain 100-1 16S ribosomal RNA gene, partial sequence 100%	JQ009336.1
Bee Bread	KF600408	2011-07-01	B3 1PO2	K3	PDA	O2	27F 1391R	Bacteria	1	Firmicutes	1	Bacilli	1	Lactobacillales	1	Lactobacillaceae	1	Lactobacillus	1	Lactobacillus kunkeei strain 100-1 16S ribosomal RNA gene, partial sequence 100%	JQ009336.1
Bee Bread	KF600440	2011-07-01	B7 2CCO2	K7	Candida	CO2	27F 1391R	Bacteria	1	Firmicutes	1	Bacilli	1	Lactobacillales	1	Lactobacillaceae	1	Lactobacillus	1	Lactobacillus kunkeei strain 100-1 16S ribosomal RNA gene, partial sequence 100%	JQ009336.1
Bee Bread	KF600450	2011-07-01	B8 1LCO2	K8	LB	CO2	27F 1391R	Bacteria	1	Firmicutes	1	Bacilli	1	Lactobacillales	1	Lactobacillaceae	1	Lactobacillus	1	Lactobacillus kunkeei strain 100-1 16S ribosomal RNA gene, partial sequence 100%	JQ009336.1
Bee Bread	KF600460	2011-07-01	B8 2TCO2	K8	TSA	CO2	27F 1391R	Bacteria	1	Firmicutes	1	Bacilli	1	Lactobacillales	1	Lactobacillaceae	1	Lactobacillus	1	Lactobacillus kunkeei strain 100-1 16S ribosomal RNA gene, partial sequence 100%	JQ009336.1
Bee Bread	KF600459	2011-07-01	B8 2TO2	K8	TSA	O2	27F 1391R	Bacteria	1	Firmicutes	1	Bacilli	1	Lactobacillales	1	Lactobacillaceae	1	Lactobacillus	1	Lactobacillus kunkeei strain 100-1 16S ribosomal RNA gene, partial sequence 100%	JQ009336.1
Bee Bread	KF600465	2011-07-01	B8 3MCO2	K8	MRS	CO2	27F 1391R	Bacteria	1	Firmicutes	1	Bacilli	1	Lactobacillales	1	Lactobacillaceae	1	Lactobacillus	1	Lactobacillus kunkeei strain 100-1 16S ribosomal RNA gene, partial sequence 100%	JQ009336.1
Bee Bread	KF600481	2011-07-01	B8 6MCO2	K8	MRS	CO2	27F 1391R	Bacteria	1	Firmicutes	1	Bacilli	1	Lactobacillales	1	Lactobacillaceae	1	Lactobacillus	1	Lactobacillus kunkeei strain 100-1 16S ribosomal RNA gene, partial sequence 100%	JQ009336.1
Bee Bread	KF600484	2011-07-01	B8 7LCO2	K8	LB	CO2	27F 1391R	Bacteria	1	Firmicutes	1	Bacilli	1	Lactobacillales	1	Lactobacillaceae	1	Lactobacillus	1	Lactobacillus kunkeei strain 100-1 16S ribosomal RNA gene, partial sequence 100%	JQ009336.1
Bee Bread	KF600428	2011-07-01	B3 5PO2	K3	PDA	O2	27F 1391R	Bacteria	1	Firmicutes	1	Bacilli	1	Lactobacillales	1	Lactobacillaceae	1	Lactobacillus	1	Lactobacillus kunkeei strain 100-1 16S ribosomal RNA gene, partial sequence 99%	JQ009336.1
Bee Bread	KF600467	2011-07-01	B8 3SO2	K8	SDA	O2	27F 1391R	Bacteria	1	Firmicutes	1	Bacilli	1	Lactobacillales	1	Lactobacillaceae	1	Lactobacillus	1	Lactobacillus kunkeei strain 100-1 16S ribosomal RNA gene, partial sequence 99%	JQ009336.1
Bee Bread	KF600469	2011-07-01	B8 4B	K8	BHI	O2	27F 1391R	Bacteria	1	Firmicutes	1	Bacilli	1	Lactobacillales	1	Lactobacillaceae	1	Lactobacillus	1	Lactobacillus kunkeei strain 100-1 16S ribosomal RNA gene, partial sequence 99%	JQ009336.1
Bee Bread	KF600471	2011-07-01	B8 4CO2	K8	Candida	O2	27F 1391R	Bacteria	1	Firmicutes	1	Bacilli	1	Lactobacillales	1	Lactobacillaceae	1	Lactobacillus	1	Lactobacillus kunkeei strain 100-1 16S ribosomal RNA gene, partial sequence 99%	JQ009336.1
Bee Bread	KF600474	2011-07-01	B8 4YCO2	K8	YMA	CO2	27F 1391R	Bacteria	1	Firmicutes	1	Bacilli	1	Lactobacillales	1	Lactobacillaceae	1	Lactobacillus	1	Lactobacillus kunkeei strain 100-1 16S ribosomal RNA gene, partial sequence 99%	JQ009336.1
Bee Bread	KF600478	2011-07-01	B8 5YCO2	K8	YMA	CO2	27F 1391R	Bacteria	1	Firmicutes	1	Bacilli	1	Lactobacillales	1	Lactobacillaceae	1	Lactobacillus	1	Lactobacillus kunkeei strain 100-1 16S ribosomal RNA gene, partial sequence 99%	JQ009336.1
Bee Bread	KF600479	2011-07-01	B8 6CO2	K8	Candida	O2	27F 1391R	Bacteria	1	Firmicutes	1	Bacilli	1	Lactobacillales	1	Lactobacillaceae	1	Lactobacillus	1	Lactobacillus kunkeei strain 100-1 16S ribosomal RNA gene, partial sequence 99%	JQ009336.1
Bee Bread	KF600452	2011-07-01	B8 1PO2	K8	PDA	O2	27F 1391R	Bacteria	1	Firmicutes	1	Bacilli	1	Lactobacillales	1	Lactobacillaceae	1	Lactobacillus	1	Lactobacillus sp. fhon13 16S ribosomal RNA gene, partial sequence 99%	HM534758.1
Bee Bread	KF600431	2011-07-01	B3 7M	K3	MRS	CO2	27F 1391R	Bacteria	1	Firmicutes	1	Bacilli	1	Lactobacillales	1	Lactobacillaceae	1	Lactobacillus	0.82	Lactobacillus sp. Mboho2r2 16S ribosomal RNA gene, partial sequence 99%	HM534813.1
Bee Bread	KF600436	2011-07-01	B7 1TO2	K7	TSA	O2	27F 1391R	Bacteria	1	Actinobacteria	1	Actinobacteria	1	Actinomycetales	1	Microbacteriaceae	1	Microbacterium	1	Microbacterium imperiale strain RA23 16S ribosomal RNA gene, partial sequence 99%	JN585685.1
Bee Bread	KF600480	2011-07-01	B8 6LO2	K8	LB	O2	27F 1391R	Bacteria	1	Actinobacteria	1	Actinobacteria	1	Actinomycetales	1	Micrococcaceae	1	Micrococcus	1	Micrococcus sp. MN7-5 16S ribosomal RNA gene, partial sequence 99%	JQ396588.1
Bee Bread	KF600429	2011-07-01	B3 5T	K3	TSA	CO2	27F 1391R	Bacteria	1	Proteobacteria	1	Gammaproteobacteria	1	Xanthomonadales	1	Xanthomonadaceae	1	Stenotrophomonas	0.47	Pseudomonas sp. S6-261 16S ribosomal RNA gene, partial sequence 99%	JQ660210.1
Bee Bread	KF600430	2011-07-01	B3 6TO2	K3	TSA	O2	27F 1391R	Bacteria	1	Firmicutes	1	Bacilli	1	Bacillales	1	Staphylococcaceae	1	Staphylococcus	1	Staphylococcus capitis strain +Y36 16S ribosomal RNA gene, partial sequence 100%	JX113249.1
Bee Bread	KF600444	2011-07-01	B7 3CO2	K7	TSA	O2	27F 1391R	Bacteria	1	Firmicutes	1	Bacilli	1	Bacillales	1	Staphylococcaceae	1	Staphylococcus	1	Staphylococcus epidermidis strain JDM2_4A 16S ribosomal RNA gene, partial sequence 100%	JN644522.1
Bee Bread	KF600409	2011-07-01	B3 1SCO2	K3	SDA	CO2	27F 1391R	Bacteria	1	Firmicutes	1	Bacilli	1	Bacillales	1	Staphylococcaceae	1	Staphylococcus	1	Staphylococcus hominis strain +Y112 16S ribosomal RNA gene, partial sequence 99%	JX077103.1
Bee Bread	KF600433	2011-07-01	B7 1BCO2	K7	BHI	CO2	27F 1391R	Bacteria	1	Firmicutes	1	Bacilli	1	Bacillales	1	Staphylococcaceae	1	Staphylococcus	1	Staphylococcus sp. DGM UTI2b 16S ribosomal RNA gene, partial sequence 99%	JF923460.1
Bee Bread	KF600405	2011-07-01	B3 12Y	K3	YMA	CO2	27F 1391R	Bacteria	1	Actinobacteria	1	Actinobacteria	1	Actinomycetales	1	Streptomycetaceae	1	Streptomyces	1	Streptomyces globosus strain CGMCC 4.320 16S ribosomal RNA gene, partial sequence 99%	HM230830.1
Bee Bread	KF600411	2011-07-01	B3 1SO2	K3	SDA	O2	27F 1391R	Bacteria	1	Proteobacteria	1	Alphaproteobacteria	1	Rhodospirillales	1	Acetobacteraceae	1	Saccharibacter	0.71	Uncultured Acetobacteraceae bacterium clone SHAJ056 16S ribosomal RNA gene, partial sequence 99%	HM108486.1
Bee Bread	KF600418	2011-07-01	B3 2CO2	K3	Candida	CO2	27F 1391R	Bacteria	1	Proteobacteria	1	Alphaproteobacteria	1	Rhodospirillales	1	Acetobacteraceae	1	Saccharibacter	0.77	Uncultured Acetobacteraceae bacterium clone SHAJ056 16S ribosomal RNA gene, partial sequence 99%	HM108486.1
Bee Bread	KF600427	2011-07-01	B3 5CO2	K3	Candida	O2	27F 1391R	Bacteria	1	Proteobacteria	1	Alphaproteobacteria	1	Rhodospirillales	1	Acetobacteraceae	1	Saccharibacter	0.94	Uncultured Acetobacteraceae bacterium clone SHAJ056 16S ribosomal RNA gene, partial sequence 99%	HM108486.1
Bee Bread	KF600426	2011-07-01	B3 5BCO2	K3	BHI	CO2	27F 1391R	Bacteria	1	Proteobacteria	1	Alphaproteobacteria	1	Rhodospirillales	1	Acetobacteraceae	1	Saccharibacter	0.71	Uncultured Acetobacteraceae bacterium clone SHAJ056 16S ribosomal RNA gene, partial sequence 99%	HM108486.1
Bee Bread	KF600464	2011-07-01	B8 3LCO2	K8	LB	CO2	27F 1391R	Bacteria	1	Proteobacteria	1	Betaproteobacteria	1	Burkholderiales	1	Comamonadaceae	1	Comamonas	0.46	Uncultured Burkholderiales bacterium genes for 16S ribosomal RNA	AB491963.1
Bee Bread	KF600438	2011-07-01	B7 2BCO2	K7	BHI	CO2	27F 1391R	Bacteria	1	Firmicutes	1	Bacilli	1	Lactobacillales	1	Leuconostocaceae	1	Fructobacillus	1	Uncultured firmicute clone HBG_D2V2-1 16S ribosomal RNA gene, partial sequence 99%	DQ837629.1
Bee Bread	KF600439	2011-07-01	B7 2BO2	K7	BHI	O2	27F 1391R	Bacteria	1	Firmicutes	1	Bacilli	1	Lactobacillales	1	Leuconostocaceae	1	Fructobacillus	1	Uncultured firmicute clone HBG_D2V2-1 16S ribosomal RNA gene, partial sequence 99%	DQ837629.1
Bee Bread	KF600413	2011-07-01	B3 1T CO2	K3	TSA	CO2	27F 1391R	Bacteria	1	Proteobacteria	1	Alphaproteobacteria	1	Rhodospirillales	1	Acetobacteraceae	1	Ameyamaea	0.48	Uncultured Gluconacetobacter sp. clone pAJ205 16S ribosomal RNA gene, partial sequence 96%	AY370188.1
Bee Bread	KF600434	2011-07-01	B7 1CO2	K7	Candida	O2	27F 1391R	Bacteria	1	Proteobacteria	1	Alphaproteobacteria	1	Rhodospirillales	1	Acetobacteraceae	1	Ameyamaea	0.44	Uncultured Gluconacetobacter sp. clone pAJ205 16S ribosomal RNA gene, partial sequence 99%	AY370188.1
Bee Bread	KF600425	2011-07-01	B3 4T	K3	TSA	CO2	27F 1391R	Bacteria	1	Actinobacteria	1	Actinobacteria	1	Actinomycetales	1	Nocardiaceae	1	Williamsia	1	Williamsia sp. SY3 16S ribosomal RNA gene, partial sequence 99%	EU073114.1
Bee Bread	KF600449	2011-07-01	B8 1CCO2	K8	Candida	CO2	27F 1391R	Bacteria	1	Proteobacteria	1	Gammaproteobacteria	1	Oceanospirillales	1	Halomonadaceae	1	Zymobacter	1	Zymobacter palmae gene for 16S rRNA, partial sequence, strain NBRC 102412 99%	AB681768.1
Bee Bread	KF600456	2011-07-01	B8 2LCO2	K8	LB	CO2	27F 1391R	Bacteria	1	Proteobacteria	1	Gammaproteobacteria	1	Oceanospirillales	1	Halomonadaceae	1	Zymobacter	1	Zymobacter palmae gene for 16S rRNA, partial sequence, strain NBRC 102412 99%	AB681768.1
Bee Bread	KF600406	2011-07-01	B3 1CO2	K3	Candida	O2	27F 1391R	Bacteria	1	Proteobacteria	1	Gammaproteobacteria	1	Oceanospirillales	1	Halomonadaceae	1	Zymobacter	1	Zymobacter palmae gene for 16S rRNA, partial sequence, strain NBRC 102412 99%	AB681768.1
Bee Bread	KF600410	2011-07-01	B3 1SCO2	K3	SDA	CO2	27F 1391R	Bacteria	1	Proteobacteria	1	Gammaproteobacteria	1	Oceanospirillales	1	Halomonadaceae	1	Zymobacter	1	Zymobacter palmae gene for 16S rRNA, partial sequence, strain NBRC 102412 99%	AB681768.1
Bee Bread	KF600423	2011-07-01	B3 4BCO2	K3	BHI	CO2	27F 1391R	Bacteria	1	Proteobacteria	1	Gammaproteobacteria	1	Oceanospirillales	1	Halomonadaceae	1	Zymobacter	1	Zymobacter palmae gene for 16S rRNA, partial sequence, strain NBRC 102412 99%	AB681768.1
Bee Bread	KF600424	2011-07-01	B3 4BO2	K3	BHI	O2	27F 1391R	Bacteria	1	Proteobacteria	1	Gammaproteobacteria	1	Oceanospirillales	1	Halomonadaceae	1	Zymobacter	1	Zymobacter palmae gene for 16S rRNA, partial sequence, strain NBRC 102412 99%	AB681768.1
Bee Bread	KF600463	2011-07-01	B8 3CO2	K8	Candida	O2	27F 1391R	Bacteria	1	Proteobacteria	1	Gammaproteobacteria	1	Oceanospirillales	1	Halomonadaceae	1	Zymobacter	1	Zymobacter palmae gene for 16S rRNA, partial sequence, strain NBRC 102412 99%	AB681768.1
Bee Bread	KF600435	2011-07-01	B7 1MO2	K7	MRS	O2	27F 1391R	Bacteria	1	Firmicutes	1	Bacilli	1	Lactobacillales	1	Lactobacillaceae	0.99	Lactobacillus	0.99	Lactobacillus sp. Afpoto7 16S ribosomal RNA gene, partial sequence 99%	HM534813.1
Bee Bread	KF600441	2011-07-01	B7 2CO2	K7	Candida	O2	27F 1391R	Bacteria	1	Firmicutes	1	Bacilli	1	Bacillales	1	Staphylococcaceae	1	Staphylococcus	1	Staphylococcus epidermidis strain JDM2_4A 16S ribosomal RNA gene, partial sequence 100%	JN644522.1
Bee Bread	KF600415	2011-07-01	B3 1YO2	K3	YMA	O2	27F 1391R	Bacteria	1	Actinobacteria	1	Actinobacteria	1	Actinomycetales	1	Streptomycetaceae	1	Streptomyces	1	Streptomyces regensis gene for 16S rRNA, partial sequence, strain NBRC 13448 99%	AB184410.1
Bee Bread	KF600445	2011-07-01	B7 3TCO2	K7	TSA	O2	27F 1391R	Bacteria	1	Actinobacteria	1	Actinobacteria	1	Actinomycetales	1	Streptomycetaceae	1	Streptomyces	1	Streptomyces sp. M30(2011) 16S ribosomal RNA gene, partial sequence 100%	HQ336284.1

## Sheet: Beebread isolates 05-01-12
Table S4. Accession numbers and RDP and NCBI classifications for beebread isolates
Source (Tissue/Pollen)	Accession	Date of Collection	Isolate #	Colony	Media	Culture conditions	Primers	Domain		Phylum		Class		Order		Family		Genus		NCBI Hits and %Identity
Bee Bread	KF600543	2012-05-01	3409	19	SDA	O2	27F 1391R	Bacteria	1	Firmicutes	1	Bacilli	1	Bacillales	1	Bacillaceae 1	1	Bacillus	1	Bacillus bataviensis strain GYS13 16S ribosomal RNA gene, partial sequence	JQ342901.1
Bee Bread	KF600528	2012-05-01	3386	19	TSA	O2	27F 1391R	Bacteria	1	Firmicutes	1	Bacilli	1	Bacillales	1	Bacillaceae 1	1	Bacillus	1	Bacillus endophyticus strain YAM1 16S ribosomal RNA gene, partial sequence	JX203256.1
Bee Bread	KF600496	2012-05-01	3351	19	BHI	O2	27F 1391R	Bacteria	1	Firmicutes	1	Bacilli	1	Bacillales	1	Bacillaceae 1	1	Bacillus	1	Bacillus foraminis strain : CV53 16S ribosomal RNA, complete sequence >	NR_042274.1
Bee Bread	KF600530	2012-05-01	3389	19	TSA	O2	27F 1391R	Bacteria	1	Firmicutes	1	Bacilli	1	Bacillales	1	Bacillaceae 1	1	Bacillus	1	Bacillus licheniformis strain 30N1-2 16S ribosomal RNA gene, partial sequence	JN366791.1
Bee Bread	KF600536	2012-05-01	3397	19	TSA	O2	27F 1391R	Bacteria	1	Firmicutes	1	Bacilli	1	Bacillales	1	Bacillaceae 1	1	Bacillus	1	Bacillus niacini strain AS2-8 16S ribosomal RNA gene, partial sequence	JF496375.1
Bee Bread	KF600515	2012-05-01	3370	19	BHI	O2	27F 1391R	Bacteria	1	Firmicutes	1	Bacilli	1	Bacillales	1	Bacillaceae 1	1	Bacillus	1	Bacillus sp. B12(2012b) 16S ribosomal RNA gene, partial sequence	JX941526.1
Bee Bread	KF600573	2012-05-01	3452	20	TSA	CO2	27F 1391R	Bacteria	1	Firmicutes	1	Bacilli	1	Bacillales	1	Bacillaceae 1	1	Bacillus	1	Bacillus sp. SG21 16S ribosomal RNA gene, partial sequence	JX402436.1
Bee Bread	KF600588	2012-05-01	3480	20	TSA	CO2	27F 1391R	Bacteria	1	Firmicutes	1	Bacilli	1	Bacillales	1	Bacillaceae 1	1	Bacillus	1	Bacillus sp. SG22 16S ribosomal RNA gene, partial sequence	JX402437.1
Bee Bread	KF600498	2012-05-01	3353	19	BHI	O2	27F 1391R	Bacteria	1	Firmicutes	1	Bacilli	1	Bacillales	1	Bacillaceae 1	1	Bacillus	1	Bacillus subtilis strain NA26 16S ribosomal RNA gene, partial sequence	JN585723.1
Bee Bread	KF600526	2012-05-01	3384	19	TSA	O2	27F 1391R	Bacteria	1	Firmicutes	1	Bacilli	1	Bacillales	1	Bacillaceae 1	1	Bacillus	1	Bacterium MT29 16S ribosomal RNA gene, partial sequence	JX845719.1
Bee Bread	KF600564	2012-05-01	3438	20	SDA	CO2	27F 1391R	Bacteria	1	Firmicutes	1	Bacilli	1	Lactobacillales	1	Enterococcaceae	1	Enterococcus	1	Enterococcus faecalis gene for 16S rRNA, partial sequence, strain: NRIC 0110	AB362599.1
Bee Bread	KF600544	2012-05-01	3411	19	SDA	O2	27F 1391R	Bacteria	1	Firmicutes	1	Bacilli	1	Lactobacillales	1	Leuconostocaceae	1	Fructobacillus	1	Fructobacillus fructosus gene for 16S rRNA, partial sequence, strain: NBRC 3516	AB680098.1
Bee Bread	KF600545	2012-05-01	3412	19	SDA	O2	27F 1391R	Bacteria	1	Firmicutes	1	Bacilli	1	Lactobacillales	1	Leuconostocaceae	1	Fructobacillus	1	Fructobacillus fructosus gene for 16S rRNA, partial sequence, strain: NBRC 3516	AB680098.1
Bee Bread	KF600546	2012-05-01	3413	19	SDA	O2	27F 1391R	Bacteria	1	Firmicutes	1	Bacilli	1	Lactobacillales	1	Leuconostocaceae	1	Fructobacillus	1	Fructobacillus fructosus gene for 16S rRNA, partial sequence, strain: NBRC 3516	AB680098.1
Bee Bread	KF600559	2012-05-01	3431	20	SDA	CO2	27F 1391R	Bacteria	1	Firmicutes	1	Bacilli	1	Lactobacillales	1	Leuconostocaceae	1	Fructobacillus	1	Fructobacillus fructosus gene for 16S rRNA, partial sequence, strain: NBRC 3516	AB680098.1
Bee Bread	KF600560	2012-05-01	3433	20	SDA	CO2	27F 1391R	Bacteria	1	Firmicutes	1	Bacilli	1	Lactobacillales	1	Leuconostocaceae	1	Fructobacillus	1	Fructobacillus fructosus gene for 16S rRNA, partial sequence, strain: NBRC 3516	AB680098.1
Bee Bread	KF600561	2012-05-01	3434	20	SDA	CO2	27F 1391R	Bacteria	1	Firmicutes	1	Bacilli	1	Lactobacillales	1	Leuconostocaceae	1	Fructobacillus	1	Fructobacillus fructosus gene for 16S rRNA, partial sequence, strain: NBRC 3516	AB680098.1
Bee Bread	KF600562	2012-05-01	3436	20	SDA	CO2	27F 1391R	Bacteria	1	Firmicutes	1	Bacilli	1	Lactobacillales	1	Leuconostocaceae	1	Fructobacillus	1	Fructobacillus fructosus gene for 16S rRNA, partial sequence, strain: NBRC 3516	AB680098.1
Bee Bread	KF600563	2012-05-01	3437	20	SDA	CO2	27F 1391R	Bacteria	1	Firmicutes	1	Bacilli	1	Lactobacillales	1	Leuconostocaceae	1	Fructobacillus	1	Fructobacillus fructosus gene for 16S rRNA, partial sequence, strain: NBRC 3516	AB680098.1
Bee Bread	KF600567	2012-05-01	3443	20	SDA	CO2	27F 1391R	Bacteria	1	Firmicutes	1	Bacilli	1	Lactobacillales	1	Leuconostocaceae	1	Fructobacillus	1	Fructobacillus fructosus gene for 16S rRNA, partial sequence, strain: NBRC 3516	AB680098.1
Bee Bread	KF600568	2012-05-01	3446	20	SDA	CO2	27F 1391R	Bacteria	1	Firmicutes	1	Bacilli	1	Lactobacillales	1	Leuconostocaceae	1	Fructobacillus	1	Fructobacillus fructosus gene for 16S rRNA, partial sequence, strain: NBRC 3516	AB680098.1
Bee Bread	KF600539	2012-05-01	3403	19	SDA	O2	27F 1391R	Bacteria	1	Actinobacteria	1	Actinobacteria	1	Actinomycetales	1	Pseudonocardiaceae	1	Goodfellowiella	1	Goodfellowiella coeruleoviolacea strain NRRL B-24058 16S ribosomal RNA, complete sequence	NR_043539.1
Bee Bread	KF600550	2012-05-01	3419	19	SDA	CO2	27F 1391R	Bacteria	1	Actinobacteria	1	Actinobacteria	1	Actinomycetales	1	Pseudonocardiaceae	1	Goodfellowiella	1	Goodfellowiella coeruleoviolacea strain NRRL B-24058 16S ribosomal RNA, complete sequence	NR_043539.1
Bee Bread	KF600572	2012-05-01	3451	20	TSA	CO2	27F 1391R	Bacteria	1	Actinobacteria	1	Actinobacteria	1	Actinomycetales	1	Pseudonocardiaceae	1	Goodfellowiella	1	Goodfellowiella coeruleoviolacea strain NRRL B-24058 16S ribosomal RNA, complete sequence	NR_043539.1
Bee Bread	KF600576	2012-05-01	3455	20	TSA	CO2	27F 1391R	Bacteria	1	Actinobacteria	1	Actinobacteria	1	Actinomycetales	1	Intrasporangiaceae	1	Janibacter	1	Janibacter sanguinis strain 236-3 16S ribosomal RNA gene, partial sequence	JX435047.1
Bee Bread	KF600486	2012-05-01	3337	19	MRS	O2	27F 1391R	Bacteria	1	Firmicutes	1	Bacilli	1	Lactobacillales	1	Lactobacillaceae	1	Lactobacillus	1	Lactobacillus kunkeei strain 100-1 16S ribosomal RNA gene, partial sequence	JQ009336.1
Bee Bread	KF600489	2012-05-01	3341	19	MRS	O2	27F 1391R	Bacteria	1	Firmicutes	1	Bacilli	1	Lactobacillales	1	Lactobacillaceae	1	Lactobacillus	1	Lactobacillus kunkeei strain 100-1 16S ribosomal RNA gene, partial sequence	JQ009336.1
Bee Bread	KF600490	2012-05-01	3342	19	MRS	O2	27F 1391R	Bacteria	1	Firmicutes	1	Bacilli	1	Lactobacillales	1	Lactobacillaceae	1	Lactobacillus	1	Lactobacillus kunkeei strain 100-1 16S ribosomal RNA gene, partial sequence	JQ009336.1
Bee Bread	KF600491	2012-05-01	3343	19	MRS	O2	27F 1391R	Bacteria	1	Firmicutes	1	Bacilli	1	Lactobacillales	1	Lactobacillaceae	1	Lactobacillus	1	Lactobacillus kunkeei strain 100-1 16S ribosomal RNA gene, partial sequence	JQ009336.1
Bee Bread	KF600492	2012-05-01	3344	19	MRS	O2	27F 1391R	Bacteria	1	Firmicutes	1	Bacilli	1	Lactobacillales	1	Lactobacillaceae	1	Lactobacillus	1	Lactobacillus kunkeei strain 100-1 16S ribosomal RNA gene, partial sequence	JQ009336.1
Bee Bread	KF600497	2012-05-01	3352	19	BHI	O2	27F 1391R	Bacteria	1	Firmicutes	1	Bacilli	1	Lactobacillales	1	Lactobacillaceae	1	Lactobacillus	1	Lactobacillus kunkeei strain 100-1 16S ribosomal RNA gene, partial sequence	JQ009336.1
Bee Bread	KF600552	2012-05-01	3421	20	SDA	CO2	27F 1391R	Bacteria	1	Firmicutes	1	Bacilli	1	Lactobacillales	1	Lactobacillaceae	1	Lactobacillus	1	Lactobacillus kunkeei strain 100-1 16S ribosomal RNA gene, partial sequence	JQ009336.1
Bee Bread	KF600553	2012-05-01	3422	20	SDA	CO2	27F 1391R	Bacteria	1	Firmicutes	1	Bacilli	1	Lactobacillales	1	Lactobacillaceae	1	Lactobacillus	1	Lactobacillus kunkeei strain 100-1 16S ribosomal RNA gene, partial sequence	JQ009336.1
Bee Bread	KF600554	2012-05-01	3424	20	SDA	CO2	27F 1391R	Bacteria	1	Firmicutes	1	Bacilli	1	Lactobacillales	1	Lactobacillaceae	1	Lactobacillus	1	Lactobacillus kunkeei strain 100-1 16S ribosomal RNA gene, partial sequence	JQ009336.1
Bee Bread	KF600555	2012-05-01	3426	20	SDA	CO2	27F 1391R	Bacteria	1	Firmicutes	1	Bacilli	1	Lactobacillales	1	Lactobacillaceae	1	Lactobacillus	1	Lactobacillus kunkeei strain 100-1 16S ribosomal RNA gene, partial sequence	JQ009336.1
Bee Bread	KF600556	2012-05-01	3427	20	SDA	CO2	27F 1391R	Bacteria	1	Firmicutes	1	Bacilli	1	Lactobacillales	1	Lactobacillaceae	1	Lactobacillus	1	Lactobacillus kunkeei strain 100-1 16S ribosomal RNA gene, partial sequence	JQ009336.1
Bee Bread	KF600587	2012-05-01	3479	20	TSA	CO2	27F 1391R	Bacteria	1	Actinobacteria	1	Actinobacteria	1	Actinomycetales	1	Microbacteriaceae	1	Microbacterium	1	Microbacterium sp. 5COBA 16S ribosomal RNA gene, partial sequence	JQ618343.1
Bee Bread	KF600519	2012-05-01	3376	19	TSA	O2	27F 1391R	Bacteria	1	Actinobacteria	1	Actinobacteria	1	Actinomycetales	1	Micrococcaceae	1	Micrococcus	1	Micrococcus sp. 20CpOB13 16S ribosomal RNA gene, partial sequence	JN602241.1
Bee Bread	KF600521	2012-05-01	3378	19	TSA	O2	27F 1391R	Bacteria	1	Actinobacteria	1	Actinobacteria	1	Actinomycetales	1	Micrococcaceae	1	Micrococcus	1	Micrococcus sp. 20CpOB13 16S ribosomal RNA gene, partial sequence	JN602241.1
Bee Bread	KF600569	2012-05-01	3447	20	TSA	CO2	27F 1391R	Bacteria	1	Firmicutes	1	Bacilli	1	Bacillales	1	Bacillaceae 2	1	Oceanobacillus	1	Oceanobacillus oncorhynchi strain EH53 16S ribosomal RNA gene, partial sequence	GU339281.1
Bee Bread	KF600577	2012-05-01	3456	20	TSA	CO2	27F 1391R	Bacteria	1	Firmicutes	1	Bacilli	1	Bacillales	1	Paenibacillaceae 1	1	Paenibacillus	1	Paenibacillus illinoisensis gene for 16S rRNA, partial sequence, strain: NBRC 15959	AB681007.1
Bee Bread	KF600578	2012-05-01	3458	20	TSA	CO2	27F 1391R	Bacteria	1	Firmicutes	1	Bacilli	1	Bacillales	1	Paenibacillaceae 1	1	Paenibacillus	1	Paenibacillus illinoisensis gene for 16S rRNA, partial sequence, strain: NBRC 15959	AB681007.1
Bee Bread	KF600535	2012-05-01	3396	19	TSA	O2	27F 1391R	Bacteria	1	Firmicutes	1	Bacilli	1	Bacillales	1	Paenibacillaceae 1	1	Paenibacillus	1	Paenibacillus sp. 5-3 16S ribosomal RNA gene, partial sequence	HQ832503.1
Bee Bread	KF600589	2012-05-01	3527	20	BHI	CO2	27F 1391R	Bacteria	1	Firmicutes	1	Bacilli	1	Bacillales	1	Staphylococcaceae	1	Staphylococcus	1	Staphylococcus epidermidis strain XJ149WHH-125-NF1 16S ribosomal RNA gene, partial sequence	JX975413.1
Bee Bread	KF600531	2012-05-01	3390	19	TSA	O2	27F 1391R	Bacteria	1	Firmicutes	1	Bacilli	1	Bacillales	1	Staphylococcaceae	1	Staphylococcus	1	Staphylococcus hominis strain +Y112 16S ribosomal RNA gene, partial sequence	JX077103.1
Bee Bread	KF600533	2012-05-01	3393	19	TSA	O2	27F 1391R	Bacteria	1	Firmicutes	1	Bacilli	1	Bacillales	1	Staphylococcaceae	1	Staphylococcus	1	Staphylococcus massiliensis strain CCUG 55927 16S ribosomal RNA gene, partial sequence	EU707796.1
Bee Bread	KF600586	2012-05-01	3478	20	TSA	CO2	27F 1391R	Bacteria	1	Firmicutes	1	Bacilli	1	Bacillales	1	Staphylococcaceae	1	Staphylococcus	1	Staphylococcus sp. G1-4 16S ribosomal RNA gene, partial sequence	KC153255.1
Bee Bread	KF600493	2012-05-01	3348	19	MRS	O2	27F 1391R	Bacteria	1	Firmicutes	1	Bacilli	1	Bacillales	1	Staphylococcaceae	1	Staphylococcus	1	Staphylococcus sp. G2-13 16S ribosomal RNA gene, partial sequence	KC153288.1
Bee Bread	KF600499	2012-05-01	3354	19	BHI	O2	27F 1391R	Bacteria	1	Firmicutes	1	Bacilli	1	Bacillales	1	Staphylococcaceae	1	Staphylococcus	1	Staphylococcus sp. G2-13 16S ribosomal RNA gene, partial sequence	KC153288.1
Bee Bread	KF600500	2012-05-01	3355	19	BHI	O2	27F 1391R	Bacteria	1	Firmicutes	1	Bacilli	1	Bacillales	1	Staphylococcaceae	1	Staphylococcus	1	Staphylococcus sp. G2-13 16S ribosomal RNA gene, partial sequence	KC153288.1
Bee Bread	KF600502	2012-05-01	3357	19	BHI	O2	27F 1391R	Bacteria	1	Firmicutes	1	Bacilli	1	Bacillales	1	Staphylococcaceae	1	Staphylococcus	1	Staphylococcus sp. G2-13 16S ribosomal RNA gene, partial sequence	KC153288.1
Bee Bread	KF600504	2012-05-01	3359	19	BHI	O2	27F 1391R	Bacteria	1	Firmicutes	1	Bacilli	1	Bacillales	1	Staphylococcaceae	1	Staphylococcus	1	Staphylococcus sp. G2-13 16S ribosomal RNA gene, partial sequence	KC153288.1
Bee Bread	KF600506	2012-05-01	3361	19	BHI	O2	27F 1391R	Bacteria	1	Firmicutes	1	Bacilli	1	Bacillales	1	Staphylococcaceae	1	Staphylococcus	1	Staphylococcus sp. G2-13 16S ribosomal RNA gene, partial sequence	KC153288.1
Bee Bread	KF600507	2012-05-01	3362	19	BHI	O2	27F 1391R	Bacteria	1	Firmicutes	1	Bacilli	1	Bacillales	1	Staphylococcaceae	1	Staphylococcus	1	Staphylococcus sp. G2-13 16S ribosomal RNA gene, partial sequence	KC153288.1
Bee Bread	KF600508	2012-05-01	3363	19	BHI	O2	27F 1391R	Bacteria	1	Firmicutes	1	Bacilli	1	Bacillales	1	Staphylococcaceae	1	Staphylococcus	1	Staphylococcus sp. G2-13 16S ribosomal RNA gene, partial sequence	KC153288.1
Bee Bread	KF600534	2012-05-01	3395	19	TSA	O2	27F 1391R	Bacteria	1	Firmicutes	1	Bacilli	1	Bacillales	1	Staphylococcaceae	1	Staphylococcus	1	Staphylococcus sp. G2-13 16S ribosomal RNA gene, partial sequence	KC153288.1
Bee Bread	KF600538	2012-05-01	3400	19	TSA	O2	27F 1391R	Bacteria	1	Firmicutes	1	Bacilli	1	Bacillales	1	Staphylococcaceae	1	Staphylococcus	1	Staphylococcus sp. G2-13 16S ribosomal RNA gene, partial sequence	KC153288.1
Bee Bread	KF600582	2012-05-01	3464	20	TSA	CO2	27F 1391R	Bacteria	1	Firmicutes	1	Bacilli	1	Bacillales	1	Staphylococcaceae	1	Staphylococcus	1	Staphylococcus sp. G2-13 16S ribosomal RNA gene, partial sequence	KC153288.1
Bee Bread	KF600512	2012-05-01	3367	19	BHI	O2	27F 1391R	Bacteria	1	Firmicutes	1	Bacilli	1	Bacillales	1	Staphylococcaceae	1	Staphylococcus	1	Staphylococcus sp. JN22 16S ribosomal RNA gene, partial sequence	KC121048.1
Bee Bread	KF600514	2012-05-01	3369	19	BHI	O2	27F 1391R	Bacteria	1	Firmicutes	1	Bacilli	1	Bacillales	1	Staphylococcaceae	1	Staphylococcus	1	Staphylococcus sp. JN22 16S ribosomal RNA gene, partial sequence	KC121048.1
Bee Bread	KF600501	2012-05-01	3356	19	BHI	O2	27F 1391R	Bacteria	1	Firmicutes	1	Bacilli	1	Bacillales	1	Staphylococcaceae	1	Staphylococcus	1	Staphylococcus sp. Pv1 16S ribosomal RNA gene, partial sequence	JQ522974.1
Bee Bread	KF600575	2012-05-01	3454	20	TSA	CO2	27F 1391R	Bacteria	1	Firmicutes	1	Bacilli	1	Bacillales	1	Staphylococcaceae	1	Staphylococcus	1	Staphylococcus sp. Smarlab 3301073 16S ribosomal RNA gene, partial sequence	AY538683.1
Bee Bread	KF600503	2012-05-01	3358	19	BHI	O2	27F 1391R	Bacteria	1	Actinobacteria	1	Actinobacteria	1	Actinomycetales	1	Streptomycetaceae	1	Streptomyces	1	Streptomyces achromogenes subsp. achromogenes gene for 16S rRNA, partial sequence, strain: NBRC 12735	AB184109.1
Bee Bread	KF600580	2012-05-01	3461	20	TSA	CO2	27F 1391R	Bacteria	1	Actinobacteria	1	Actinobacteria	1	Actinomycetales	1	Streptomycetaceae	1	Streptomyces	1	Streptomyces atrovirens strain 13661X 16S ribosomal RNA gene, partial sequence	EU741195.1
Bee Bread	KF600537	2012-05-01	3399	19	TSA	O2	27F 1391R	Bacteria	1	Actinobacteria	1	Actinobacteria	1	Actinomycetales	1	Streptomycetaceae	1	Streptomyces	1	Streptomyces diastaticus subsp. ardesiacus strain HDJZ-zwm-45 16S ribosomal RNA gene, partial sequence	JX524717.1
Bee Bread	KF600522	2012-05-01	3379	19	TSA	O2	27F 1391R	Bacteria	1	Actinobacteria	1	Actinobacteria	1	Actinomycetales	1	Streptomycetaceae	1	Streptomyces	1	Streptomyces flaveolus strain NRRL B-1334 16S ribosomal RNA gene, partial sequence	EF654098.1
Bee Bread	KF600505	2012-05-01	3360	19	BHI	O2	27F 1391R	Bacteria	1	Actinobacteria	1	Actinobacteria	1	Actinomycetales	1	Streptomycetaceae	1	Streptomyces	1	Streptomyces fumanus partial 16S rRNA gene, strain ISP 5154	AJ399463.1
Bee Bread	KF600532	2012-05-01	3392	19	TSA	O2	27F 1391R	Bacteria	1	Actinobacteria	1	Actinobacteria	1	Actinomycetales	1	Streptomycetaceae	1	Streptomyces	1	Streptomyces iakyrus strain NBRC 13401 16S ribosomal RNA, partial sequence	NR_041231.1
Bee Bread	KF600495	2012-05-01	3350	19	BHI	O2	27F 1391R	Bacteria	1	Actinobacteria	1	Actinobacteria	1	Actinomycetales	1	Streptomycetaceae	1	Streptomyces	1	Streptomyces lienomycini strain HBUM174506 16S ribosomal RNA gene, partial sequence	FJ486362.1
Bee Bread	KF600583	2012-05-01	3467	20	TSA	CO2	27F 1391R	Bacteria	1	Actinobacteria	1	Actinobacteria	1	Actinomycetales	1	Streptomycetaceae	1	Streptomyces	1	Streptomyces macrosporeus gene for 16S rRNA, partial sequence, strain: NBRC 12794	AB184151.1
Bee Bread	KF600584	2012-05-01	3475	20	TSA	CO2	27F 1391R	Bacteria	1	Actinobacteria	1	Actinobacteria	1	Actinomycetales	1	Streptomycetaceae	1	Streptomyces	1	Streptomyces sp. 16S rRNA gene, partial, strain NT307(K3)	AJ002083.1
Bee Bread	KF600520	2012-05-01	3377	19	TSA	O2	27F 1391R	Bacteria	1	Actinobacteria	1	Actinobacteria	1	Actinomycetales	1	Streptomycetaceae	1	Streptomyces	1	Streptomyces sp. 1A01518 16S ribosomal RNA gene, complete sequence	EF056493.1
Bee Bread	KF600581	2012-05-01	3462	20	TSA	CO2	27F 1391R	Bacteria	1	Actinobacteria	1	Actinobacteria	1	Actinomycetales	1	Streptomycetaceae	1	Streptomyces	1	Streptomyces sp. AH030027 16S ribosomal RNA gene, partial sequence	AY533139.1
Bee Bread	KF600571	2012-05-01	3449	20	TSA	CO2	27F 1391R	Bacteria	1	Actinobacteria	1	Actinobacteria	1	Actinomycetales	1	Streptomycetaceae	1	Streptomyces	1	Streptomyces sp. BQAB-04d 16S ribosomal RNA gene, partial sequence	FJ217192.1
Bee Bread	KF600509	2012-05-01	3364	19	BHI	O2	27F 1391R	Bacteria	1	Actinobacteria	1	Actinobacteria	1	Actinomycetales	1	Streptomycetaceae	1	Streptomyces	1	Streptomyces sp. C38 16S ribosomal RNA gene, partial sequence	EU551719.1
Bee Bread	KF600510	2012-05-01	3365	19	BHI	O2	27F 1391R	Bacteria	1	Actinobacteria	1	Actinobacteria	1	Actinomycetales	1	Streptomycetaceae	1	Streptomyces	1	Streptomyces sp. C38 16S ribosomal RNA gene, partial sequence	EU551719.1
Bee Bread	KF600541	2012-05-01	3407	19	SDA	O2	27F 1391R	Bacteria	1	Actinobacteria	1	Actinobacteria	1	Actinomycetales	1	Streptomycetaceae	1	Streptomyces	1	Streptomyces sp. C38 16S ribosomal RNA gene, partial sequence	EU551719.1
Bee Bread	KF600542	2012-05-01	3408	19	SDA	O2	27F 1391R	Bacteria	1	Actinobacteria	1	Actinobacteria	1	Actinomycetales	1	Streptomycetaceae	1	Streptomyces	1	Streptomyces sp. C38 16S ribosomal RNA gene, partial sequence	EU551719.1
Bee Bread	KF600557	2012-05-01	3428	20	SDA	CO2	27F 1391R	Bacteria	1	Actinobacteria	1	Actinobacteria	1	Actinomycetales	1	Streptomycetaceae	1	Streptomyces	1	Streptomyces sp. C38 16S ribosomal RNA gene, partial sequence	EU551719.1
Bee Bread	KF600558	2012-05-01	3430	20	SDA	CO2	27F 1391R	Bacteria	1	Actinobacteria	1	Actinobacteria	1	Actinomycetales	1	Streptomycetaceae	1	Streptomyces	1	Streptomyces sp. C38 16S ribosomal RNA gene, partial sequence	EU551719.1
Bee Bread	KF600511	2012-05-01	3366	19	BHI	O2	27F 1391R	Bacteria	1	Actinobacteria	1	Actinobacteria	1	Actinomycetales	1	Streptomycetaceae	1	Streptomyces	1	Streptomyces sp. CRCB1 16S ribosomal RNA gene, partial sequence	JN617221.1
Bee Bread	KF600524	2012-05-01	3381	19	TSA	O2	27F 1391R	Bacteria	1	Actinobacteria	1	Actinobacteria	1	Actinomycetales	1	Streptomycetaceae	1	Streptomyces	1	Streptomyces sp. FXJ7.365 16S ribosomal RNA gene, partial sequence	JF346520.1
Bee Bread	KF600529	2012-05-01	3387	19	TSA	O2	27F 1391R	Bacteria	1	Actinobacteria	1	Actinobacteria	1	Actinomycetales	1	Streptomycetaceae	1	Streptomyces	1	Streptomyces sp. FXJ8.035 16S ribosomal RNA gene, partial sequence	HQ622491.1
Bee Bread	KF600551	2012-05-01	3420	19	SDA	CO2	27F 1391R	Bacteria	1	Actinobacteria	1	Actinobacteria	1	Actinomycetales	1	Streptomycetaceae	1	Streptomyces	1	Streptomyces sp. HBUM171191 16S ribosomal RNA gene, partial sequence	EU119195.1
Bee Bread	KF600518	2012-05-01	3373	19	TSA	O2	27F 1391R	Bacteria	1	Actinobacteria	1	Actinobacteria	1	Actinomycetales	1	Streptomycetaceae	1	Streptomyces	0.94	Streptomyces sp. OAct 90 16S ribosomal RNA gene, partial sequence	JX047047.1
Bee Bread	KF600540	2012-05-01	3404	19	SDA	O2	27F 1391R	Bacteria	1	Actinobacteria	1	Actinobacteria	1	Actinomycetales	1	Streptomycetaceae	1	Streptomyces	1	Streptomyces sp. OU-40 partial 16S rRNA gene, strain OU-40	FM998652.2
Bee Bread	KF600570	2012-05-01	3448	20	TSA	CO2	27F 1391R	Bacteria	1	Actinobacteria	1	Actinobacteria	1	Actinomycetales	1	Streptomycetaceae	1	Streptomyces	1	Streptomyces sp. WBF11 16S ribosomal RNA gene, partial sequence	EU008821.1
Bee Bread	KF600516	2012-05-01	3371	19	BHI	O2	27F 1391R	Bacteria	1	Actinobacteria	1	Actinobacteria	1	Actinomycetales	1	Streptomycetaceae	1	Streptomyces	1	Streptomyces sp. X9 gene for 16S rRNA	AB119009.1
Bee Bread	KF600527	2012-05-01	3385	19	TSA	O2	27F 1391R	Bacteria	1	Actinobacteria	1	Actinobacteria	1	Actinomycetales	1	Streptomycetaceae	1	Streptomyces	1	Streptomyces sp. zx-10-20 16S ribosomal RNA gene, partial sequence	HQ611067.1
Bee Bread	KF600523	2012-05-01	3380	19	TSA	O2	27F 1391R	Bacteria	1	Actinobacteria	1	Actinobacteria	1	Actinomycetales	1	Streptomycetaceae	1	Streptomyces	1	Streptomyces werraensis gene for 16S rRNA, partial sequence, strain: NBRC 13404	AB184381.1
Bee Bread	KF600547	2012-05-01	3416	19	SDA	O2	27F 1391R	Bacteria	1	Proteobacteria	1	Alphaproteobacteria	1	Rhodospirillales	1	Acetobacteraceae	1	Saccharibacter	0.83	Uncultured alpha proteobacterium partial 16S rRNA gene, isolate Am 11	AJ971850.1
Bee Bread	KF600565	2012-05-01	3440	20	SDA	CO2	27F 1391R	Bacteria	1	Proteobacteria	1	Alphaproteobacteria	1	Rhodospirillales	1	Acetobacteraceae	1	Saccharibacter	0.84	Uncultured alpha proteobacterium partial 16S rRNA gene, isolate Am 11	AJ971850.1
Bee Bread	KF600488	2012-05-01	3339	19	MRS	O2	27F 1391R	Bacteria	1	Proteobacteria	1	Alphaproteobacteria	1	Rhodospirillales	1	Acetobacteraceae	1	Saccharibacter	0.61	Uncultured alpha proteobacterium partial 16S rRNA gene, isolate Am 11	AJ971850.1
Bee Bread	KF600525	2012-05-01	3382	19	TSA	O2	27F 1391R	Bacteria	1	Actinobacteria	1	Actinobacteria	1	Actinomycetales	1	Micrococcaceae	1	Arthrobacter	1	Uncultured bacterium clone AFEL_aai32g06 16S ribosomal RNA gene, partial sequence	EU464666.1
Bee Bread	KF600494	2012-05-01	3349	19	BHI	O2	27F 1391R	Bacteria	1	Actinobacteria	1	Actinobacteria	1	Actinomycetales	1	Streptomycetaceae	1	Streptomyces	1	Uncultured bacterium clone AKIW619 16S ribosomal RNA gene, partial sequence	DQ129583.1
Bee Bread	KF600574	2012-05-01	3453	20	TSA	CO2	27F 1391R	Bacteria	1	Actinobacteria	1	Actinobacteria	1	Actinomycetales	1	Corynebacteriaceae	1	Corynebacterium	1	Uncultured bacterium clone nbw664d02c1 16S ribosomal RNA gene, partial sequence	GQ111010.1
Bee Bread	KF600585	2012-05-01	3477	20	TSA	CO2	27F 1391R	Bacteria	1	Actinobacteria	1	Actinobacteria	1	Actinomycetales	1	Corynebacteriaceae	1	Corynebacterium	1	Uncultured bacterium clone ncd2774a02c1 16S ribosomal RNA gene, partial sequence	JF238695.1
Bee Bread	KF600513	2012-05-01	3368	19	BHI	O2	27F 1391R	Bacteria	1	Actinobacteria	1	Actinobacteria	1	Actinomycetales	1	Geodermatophilaceae	1	Modestobacter	1	Uncultured bacterium clone ncd984d08c1 16S ribosomal RNA gene, partial sequence	HM334145.1
Bee Bread	KF600579	2012-05-01	3459	20	TSA	CO2	27F 1391R	Bacteria	1	Firmicutes	1	Bacilli	1	Bacillales	1	Bacillaceae 1	1	Bacillus	1	Uncultured bacterium gene for 16S rRNA, partial sequence, clone: 0502TCLN206	AB695938.1
Bee Bread	KF600548	2012-05-01	3417	19	SDA	CO2	27F 1391R	Bacteria	1	Proteobacteria	1	Alphaproteobacteria	1	Rhodospirillales	1	Acetobacteraceae	1	Saccharibacter	0.43	Uncultured firmicute clone HBG_B2V6-2 16S ribosomal RNA gene, partial sequence	DQ837626.1
Bee Bread	KF600549	2012-05-01	3418	19	SDA	CO2	27F 1391R	Bacteria	1	Proteobacteria	1	Alphaproteobacteria	1	Rhodospirillales	1	Acetobacteraceae	1	Saccharibacter	0.66	Uncultured firmicute clone HBG_B2V6-3 16S ribosomal RNA gene, partial sequence	DQ837625.1
Bee Bread	KF600566	2012-05-01	3441	20	SDA	CO2	27F 1391R	Bacteria	1	Proteobacteria	1	Alphaproteobacteria	1	Rhodospirillales	1	Acetobacteraceae	1	Saccharibacter	0.71	Uncultured firmicute clone HBG_B2V6-3 16S ribosomal RNA gene, partial sequence	DQ837625.1
Bee Bread	KF600487	2012-05-01	3338	19	MRS	O2	27F 1391R	Bacteria	1	Firmicutes	1	Bacilli	1	Lactobacillales	1	Lactobacillaceae	0.99	Lactobacillus	0.92	Uncultured Lactobacillus sp. clone SHOG756 16S ribosomal RNA gene, partial sequence	HM113352.1
Bee Bread	KF600517	2012-05-01	3372	19	BHI	O2	27F 1391R	Bacteria	1	Firmicutes	1	Bacilli	1	Lactobacillales	1	Leuconostocaceae	1	Weissella	1	Weissella sp. NBRC 107217 gene for 16S rRNA, partial sequence	AB682516.1

## Sheet: Honey Isolates 05-01-12
Table S4. Accession numbers and RDP and NCBI classifications for honey isolates
Source (Tissue/Pollen)	Accession	Date of Collection	Isolate #	Colony	Media	Culture conditions	Primers	Domain		Phylum		Class		Order		Family		Genus		NCBI Hits and %Identity
Honey	KF600392	2012-05-01	3301	20	TSA	O2	27F 1391R	Bacteria	1	Firmicutes	1	Bacilli	1	Bacillales	1	Bacillaceae 1	1	Bacillus	1	Bacillus amyloliquefaciens strain JX1 16S ribosomal RNA gene, partial sequence	1	JX424611.1
Honey	KF600391	2012-05-01	3300	19	TSA	O2	27F 1391R	Bacteria	1	Firmicutes	1	Bacilli	1	Bacillales	1	Bacillaceae 1	1	Bacillus	1	Bacillus cereus strain SigaKolBc4 16S ribosomal RNA gene, partial sequence	0.99	JX987049.1
Honey	KF600385	2012-05-01	3294	19	SDA	O2	27F 1391R	Bacteria	1	Firmicutes	1	Bacilli	1	Bacillales	1	Bacillaceae 1	1	Bacillus	1	Bacillus licheniformis partial 16S rRNA gene, strain IB-P141-2	1	HE995760.1
Honey	KF600379	2012-05-01	3284	20	BHI	O2	27F 1391R	Bacteria	1	Firmicutes	1	Bacilli	1	Bacillales	1	Bacillaceae 1	1	Bacillus	1	Bacillus subtilis subsp. subtilis strain FS106 16S ribosomal RNA gene, partial sequence	1	KC179631.1
Honey	KF600393	2012-05-01	3302	19	TSA	O2	27F 1391R	Bacteria	1	Actinobacteria	1	Actinobacteria	1	Actinomycetales	1	Microbacteriaceae	1	Leifsonia	0.56	Frondihabitans sp. MDT1-44 16S ribosomal RNA gene, partial sequence	0.99	JX949771.1
Honey	KF600382	2012-05-01	3291	19	SDA	O2	27F 1391R	Bacteria	1	Firmicutes	1	Bacilli	1	Lactobacillales	1	Lactobacillaceae	1	Lactobacillus	0.91	Lactobacillus kunkeei strain 100-1 16S ribosomal RNA gene, partial sequence	0.98	JQ009336.1
Honey	KF600400	2012-05-01	3315	19	SDA	O2	27F 1391R	Bacteria	1	Firmicutes	1	Bacilli	1	Lactobacillales	1	Lactobacillaceae	1	Lactobacillus	0.91	Lactobacillus kunkeei strain 100-1 16S ribosomal RNA gene, partial sequence	0.97	JQ009336.1
Honey	KF600378	2012-05-01	3283	19	BHI	O2	27F 1391R	Bacteria	1	Actinobacteria	1	Actinobacteria	1	Actinomycetales	1	Micrococcaceae	1	Micrococcus	1	Micrococcus luteus strain Pv8 16S ribosomal RNA gene, partial sequence	1	JQ522981.1
Honey	KF600396	2012-05-01	3311	20	BHI	O2	27F 1391R	Bacteria	1	Actinobacteria	1	Actinobacteria	1	Actinomycetales	1	Micrococcaceae	1	Micrococcus	1	Micrococcus sp. 20CpOB13 16S ribosomal RNA gene, partial sequence	0.99	JN602241.1
Honey	KF600397	2012-05-01	3312	19	BHI	O2	27F 1391R	Bacteria	1	Actinobacteria	1	Actinobacteria	1	Actinomycetales	1	Micrococcaceae	1	Micrococcus	1	Micrococcus sp. 20CpOB13 16S ribosomal RNA gene, partial sequence	0.99	JN602241.1
Honey	KF600398	2012-05-01	3313	20	BHI	O2	27F 1391R	Bacteria	1	Actinobacteria	1	Actinobacteria	1	Actinomycetales	1	Micrococcaceae	1	Micrococcus	1	Micrococcus sp. 20CpOB13 16S ribosomal RNA gene, partial sequence	1	JN602241.1
Honey	KF600388	2012-05-01	3297	20	TSA	O2	27F 1391R	Bacteria	1	Firmicutes	1	Bacilli	1	Bacillales	1	Paenibacillaceae 1	1	Paenibacillus	1	Paenibacillus alvei strain RMS01 16S ribosomal RNA gene, partial sequence	0.99	JX437031.1
Honey	KF600394	2012-05-01	3309	20	BHI	O2	27F 1391R	Bacteria	1	Firmicutes	1	Bacilli	1	Bacillales	1	Paenibacillaceae 1	1	Paenibacillus	1	Paenibacillus alvei strain RMS01 16S ribosomal RNA gene, partial sequence	0.99	JX437031.1
Honey	KF600376	2012-05-01	3281	19	BHI	O2	27F 1391R	Bacteria	1	Firmicutes	1	Bacilli	1	Bacillales	1	Paenibacillaceae 1	1	Paenibacillus	1	Paenibacillus sp. EE-3 16S ribosomal RNA gene, partial sequence	0.99	JF742969.1
Honey	KF600377	2012-05-01	3282	20	BHI	O2	27F 1391R	Bacteria	1	Firmicutes	1	Bacilli	1	Bacillales	1	Paenibacillaceae 1	1	Paenibacillus	1	Paenibacillus sp. EE-3 16S ribosomal RNA gene, partial sequence	0.99	JF742969.1
Honey	KF600389	2012-05-01	3298	20	TSA	O2	27F 1391R	Bacteria	1	Firmicutes	1	Bacilli	1	Bacillales	1	Paenibacillaceae 1	1	Paenibacillus	1	Paenibacillus sp. EE-3 16S ribosomal RNA gene, partial sequence	1	JF742969.1
Honey	KF600390	2012-05-01	3299	19	TSA	O2	27F 1391R	Bacteria	1	Firmicutes	1	Bacilli	1	Bacillales	1	Paenibacillaceae 1	1	Paenibacillus	1	Paenibacillus sp. EE-3 16S ribosomal RNA gene, partial sequence	1	JF742969.1
Honey	KF600374	2012-05-01	3278	20	MRS	O2	27F 1391R	Bacteria	1	Firmicutes	1	Bacilli	1	Bacillales	1	Staphylococcaceae	1	Staphylococcus	1	Staphylococcus sp. G1-4 16S ribosomal RNA gene, partial sequence	1	KC153255.1
Honey	KF600373	2012-05-01	3277	19	MRS	O2	27F 1391R	Bacteria	1	Firmicutes	1	Bacilli	1	Bacillales	1	Staphylococcaceae	1	Staphylococcus	1	Staphylococcus sp. JP44SK55 16S ribosomal RNA gene, partial sequence	1	KC012992.1
Honey	KF600372	2012-05-01	3276	19	MRS	O2	27F 1391R	Bacteria	1	Firmicutes	1	Bacilli	1	Bacillales	1	Staphylococcaceae	1	Staphylococcus	1	Staphylococcus sp. NBRC 13889 gene for 16S rRNA, partial sequence	1	AB680516.1
Honey	KF600380	2012-05-01	3286	20	SDA	O2	27F 1391R	Bacteria	1	Actinobacteria	1	Actinobacteria	1	Actinomycetales	1	Streptomycetaceae	1	Streptomyces	1	Streptomyces sp. MD-12 16S ribosomal RNA gene, partial sequence	1	HQ850383.1
Honey	KF600401	2012-05-01	3322	19	MRS	O2	27F 1391R	Bacteria	1	Proteobacteria	1	Alphaproteobacteria	1	Rhodospirillales	1	Acetobacteraceae	1	Saccharibacter	0.64	Uncultured alpha proteobacterium partial 16S rRNA gene, isolate Am 11	0.99	AJ971850.1
Honey	KF600402	2012-05-01	3323	20	MRS	O2	27F 1391R	Bacteria	1	Proteobacteria	1	Alphaproteobacteria	1	Rhodospirillales	1	Acetobacteraceae	1	Saccharibacter	0.58	Uncultured alpha proteobacterium partial 16S rRNA gene, isolate Am 11	0.99	AJ971850.1
Honey	KF600403	2012-05-01	3324	20	MRS	O2	27F 1391R	Bacteria	1	Proteobacteria	1	Alphaproteobacteria	1	Rhodospirillales	1	Acetobacteraceae	1	Saccharibacter	0.58	Uncultured alpha proteobacterium partial 16S rRNA gene, isolate Am 11	0.99	AJ971850.1
Honey	KF600381	2012-05-01	3289	20	SDA	O2	27F 1391R	Bacteria	1	Firmicutes	1	Bacilli	1	Lactobacillales	1	Lactobacillaceae	1	Lactobacillus	0.91	Uncultured Bacilli bacterium clone SHOC646 16S ribosomal RNA gene, partial sequence	0.97	HM112683.1
Honey	KF600387	2012-05-01	3296	20	SDA	O2	27F 1391R	Bacteria	1	Firmicutes	1	Bacilli	1	Lactobacillales	1	Lactobacillaceae	1	Lactobacillus	0.91	Uncultured Bacilli bacterium clone SHOC646 16S ribosomal RNA gene, partial sequence	0.94	HM112683.1
Honey	KF600395	2012-05-01	3310	20	BHI	O2	27F 1391R	Bacteria	1	Firmicutes	1	Bacilli	0.99	Lactobacillales	0.99	Lactobacillaceae	1	Lactobacillus	0.91	Uncultured Bacilli bacterium clone SHOC685 16S ribosomal RNA gene, partial sequence	0.93	HM112716.1
Honey	KF600383	2012-05-01	3292	19	SDA	O2	27F 1391R	Bacteria	1	Proteobacteria	1	Alphaproteobacteria	1	Rhodospirillales	1	Acetobacteraceae	1	Saccharibacter	0.61	Uncultured firmicute clone HBG_B2V6-3 16S ribosomal RNA gene, partial sequence	0.99	DQ837625.1
Honey	KF600384	2012-05-01	3293	19	SDA	O2	27F 1391R	Bacteria	1	Proteobacteria	1	Alphaproteobacteria	1	Rhodospirillales	1	Acetobacteraceae	1	Saccharibacter	0.6	Uncultured firmicute clone HBG_B2V6-3 16S ribosomal RNA gene, partial sequence	0.99	DQ837625.1
Honey	KF600386	2012-05-01	3295	20	SDA	O2	27F 1391R	Bacteria	1	Proteobacteria	1	Alphaproteobacteria	1	Rhodospirillales	1	Acetobacteraceae	1	Saccharibacter	0.59	Uncultured firmicute clone HBG_B2V6-3 16S ribosomal RNA gene, partial sequence	0.99	DQ837625.1
Honey	KF600399	2012-05-01	3314	19	SDA	O2	27F 1391R	Bacteria	1	Proteobacteria	1	Alphaproteobacteria	1	Rhodospirillales	1	Acetobacteraceae	1	Saccharibacter	0.54	Uncultured firmicute clone HBG_B2V6-3 16S ribosomal RNA gene, partial sequence	0.99	DQ837625.1
Honey	KF600375	2012-05-01	3279	20	MRS	O2	27F 1391R	Bacteria	1	Proteobacteria	1	Alphaproteobacteria	1	Rhodospirillales	1	Acetobacteraceae	1	Saccharibacter	0.59	Uncultured firmicute clone HBG_B2V6-3 16S ribosomal RNA gene, partial sequence	0.99	DQ837625.1
