# Supplementary material for: Microbial Ecology of the Hive and Pollination Landscape: Bacterial Associates from Floral Nectar, the Alimentary Tract and Stored Food of Honey Bees (Apis mellifera)
Source: PLoS One. 2013 Dec 17;8(12):e83125. doi: 10.1371/journal.pone.0083125 (PMC3866269; doi:10.1371/journal.pone.0083125)
Supplement: Table S5 — Accessions, RDP classifications and NCBI hits for flower isolates. (XLSX) [file pone.0083125.s007.xlsx]

## Sheet: Acacia
Table S5. Accession numbers and RDP and NCBI classifications for Acacia isolates
Source (Tissue/Pollen)	Accession	Date of Collection	Isolate #	Media	Culture conditions	Primers	Domain		Phylum		Class		Order		Family		Genus		NCBI Hits and %Identity
Acacia	KF599066	2012-05-01	3082	TSA	O2	27F 1391R	Bacteria	1	Firmicutes	1	Bacilli	1	Bacillales	1	Bacillaceae 1	1	Bacillus	1	Bacillus circulans strain C2-37c-4 16S ribosomal RNA gene, partial sequence	0.99	JX517212.1
Acacia	KF599078	2012-05-01	3094	TSA	O2	27F 1391R	Bacteria	1	Firmicutes	1	Bacilli	1	Bacillales	1	Bacillaceae 1	1	Bacillus	1	Bacillus circulans strain C2-37c-4 16S ribosomal RNA gene, partial sequence	0.99	JX517212.1
Acacia	KF599010	2012-05-01	3019	BHI	O2	27F 1391R	Bacteria	1	Firmicutes	1	Bacilli	1	Bacillales	1	Bacillaceae 1	1	Bacillus	1	Bacillus licheniformis 16S ribosomal RNA gene, partial sequence	1	JX897676.1
Acacia	KF599034	2012-05-01	3045	TSA	O2	27F 1391R	Bacteria	1	Firmicutes	1	Bacilli	1	Bacillales	1	Bacillaceae 1	1	Bacillus	1	Bacillus licheniformis partial 16S rRNA gene, strain IB-P141-2	1	HE995760.1
Acacia	KF599069	2012-05-01	3085	TSA	O2	27F 1391R	Bacteria	1	Firmicutes	1	Bacilli	1	Bacillales	1	Bacillaceae 1	1	Bacillus	1	Bacillus licheniformis partial 16S rRNA gene, strain IB-P141-2	0.99	HE995760.1
Acacia	KF599031	2012-05-01	3042	TSA	O2	27F 1391R	Bacteria	1	Firmicutes	1	Bacilli	1	Bacillales	0.94	Staphylococcaceae	0.46	Staphylococcus	0.37	Bacillus panaciterrae strain B3 16S ribosomal RNA gene, partial sequence	0.99	JQ083604.1
Acacia	KF599016	2012-05-01	3025	BHI	O2	27F 1391R	Bacteria	1	Firmicutes	1	Bacilli	1	Bacillales	1	Bacillaceae 1	1	Bacillus	1	Bacillus sp. B31(2012) 16S ribosomal RNA gene, partial sequence	0.99	JX941513.1
Acacia	KF599019	2012-05-01	3028	BHI	O2	27F 1391R	Bacteria	1	Firmicutes	1	Bacilli	1	Bacillales	1	Bacillaceae 1	1	Bacillus	1	Bacillus sp. G1-24 16S ribosomal RNA gene, partial sequence	1	KC153275.1
Acacia	KF599027	2012-05-01	3037	BHI	O2	27F 1391R	Bacteria	1	Firmicutes	1	Bacilli	1	Bacillales	1	Bacillaceae 1	1	Bacillus	1	Bacillus sp. G1-24 16S ribosomal RNA gene, partial sequence	1	KC153275.1
Acacia	KF599028	2012-05-01	3039	BHI	O2	27F 1391R	Bacteria	1	Firmicutes	1	Bacilli	1	Bacillales	1	Bacillaceae 1	1	Bacillus	1	Bacillus sp. G1-24 16S ribosomal RNA gene, partial sequence	1	KC153275.1
Acacia	KF599023	2012-05-01	3033	BHI	O2	27F 1391R	Bacteria	1	Firmicutes	1	Bacilli	1	Bacillales	1	Bacillaceae 1	1	Bacillus	1	Bacillus sp. GFCr-1 16S ribosomal RNA gene, partial sequence	0.99	JX972179.1
Acacia	KF599026	2012-05-01	3036	BHI	O2	27F 1391R	Bacteria	1	Firmicutes	1	Bacilli	1	Bacillales	1	Bacillaceae 1	1	Bacillus	1	Bacillus sp. GFCr-1 16S ribosomal RNA gene, partial sequence	0.99	JX972179.1
Acacia	KF599021	2012-05-01	3030	BHI	O2	27F 1391R	Bacteria	1	Firmicutes	1	Bacilli	1	Bacillales	1	Bacillaceae 1	1	Bacillus	1	Bacillus subtilis gene for 16S ribosomal RNA, partial sequence, strain: GS1	1	AB773829.1
Acacia	KF599000	2012-05-01	3007	MRS	O2	27F 1391R	Bacteria	1	Firmicutes	1	Bacilli	1	Bacillales	1	Bacillaceae 1	1	Bacillus	1	Bacillus subtilis strain H171 16S ribosomal RNA gene, partial sequence	1	JX515571.1
Acacia	KF599003	2012-05-01	3010	MRS	O2	27F 1391R	Bacteria	1	Firmicutes	1	Bacilli	1	Bacillales	1	Bacillaceae 1	1	Bacillus	1	Bacillus subtilis strain H171 16S ribosomal RNA gene, partial sequence	1	JX515571.1
Acacia	KF598995	2012-05-01	3002	MRS	O2	27F 1391R	Bacteria	1	Firmicutes	1	Bacilli	1	Bacillales	1	Bacillaceae 1	1	Bacillus	1	Bacillus subtilis subsp. subtilis strain FS106 16S ribosomal RNA gene, partial sequence	0.99	KC179631.1
Acacia	KF598996	2012-05-01	3003	MRS	O2	27F 1391R	Bacteria	1	Firmicutes	1	Bacilli	1	Bacillales	1	Bacillaceae 1	1	Bacillus	1	Bacillus subtilis subsp. subtilis strain FS106 16S ribosomal RNA gene, partial sequence	0.99	KC179631.1
Acacia	KF598997	2012-05-01	3004	MRS	O2	27F 1391R	Bacteria	1	Firmicutes	1	Bacilli	1	Bacillales	1	Bacillaceae 1	1	Bacillus	1	Bacillus subtilis subsp. subtilis strain FS106 16S ribosomal RNA gene, partial sequence	0.99	KC179631.1
Acacia	KF598998	2012-05-01	3005	MRS	O2	27F 1391R	Bacteria	1	Firmicutes	1	Bacilli	1	Bacillales	1	Bacillaceae 1	1	Bacillus	1	Bacillus subtilis subsp. subtilis strain FS106 16S ribosomal RNA gene, partial sequence	0.99	KC179631.1
Acacia	KF598999	2012-05-01	3006	MRS	O2	27F 1391R	Bacteria	1	Firmicutes	1	Bacilli	1	Bacillales	1	Bacillaceae 1	1	Bacillus	1	Bacillus subtilis subsp. subtilis strain FS106 16S ribosomal RNA gene, partial sequence	1	KC179631.1
Acacia	KF599002	2012-05-01	3009	MRS	O2	27F 1391R	Bacteria	1	Firmicutes	1	Bacilli	1	Bacillales	1	Bacillaceae 1	1	Bacillus	1	Bacillus subtilis subsp. subtilis strain FS106 16S ribosomal RNA gene, partial sequence	0.99	KC179631.1
Acacia	KF599009	2012-05-01	3016	BHI	O2	27F 1391R	Bacteria	1	Firmicutes	1	Bacilli	1	Bacillales	1	Bacillaceae 1	1	Bacillus	1	Bacillus subtilis subsp. subtilis strain FS106 16S ribosomal RNA gene, partial sequence	1	KC179631.1
Acacia	KF599017	2012-05-01	3026	BHI	O2	27F 1391R	Bacteria	1	Firmicutes	1	Bacilli	1	Bacillales	1	Bacillaceae 1	1	Bacillus	1	Bacillus subtilis subsp. subtilis strain FS106 16S ribosomal RNA gene, partial sequence	1	KC179631.1
Acacia	KF599018	2012-05-01	3027	BHI	O2	27F 1391R	Bacteria	1	Firmicutes	1	Bacilli	1	Bacillales	1	Bacillaceae 1	1	Bacillus	1	Bacillus subtilis subsp. subtilis strain FS106 16S ribosomal RNA gene, partial sequence	0.99	KC179631.1
Acacia	KF599036	2012-05-01	3048	TSA	O2	27F 1391R	Bacteria	1	Firmicutes	1	Bacilli	1	Bacillales	1	Bacillaceae 1	1	Bacillus	1	Bacillus subtilis subsp. subtilis strain FS106 16S ribosomal RNA gene, partial sequence	1	KC179631.1
Acacia	KF599038	2012-05-01	3050	TSA	O2	27F 1391R	Bacteria	1	Firmicutes	1	Bacilli	1	Bacillales	1	Bacillaceae 1	1	Bacillus	1	Bacillus subtilis subsp. subtilis strain FS106 16S ribosomal RNA gene, partial sequence	0.99	KC179631.1
Acacia	KF599039	2012-05-01	3051	TSA	O2	27F 1391R	Bacteria	1	Firmicutes	1	Bacilli	1	Bacillales	1	Bacillaceae 1	1	Bacillus	1	Bacillus subtilis subsp. subtilis strain FS106 16S ribosomal RNA gene, partial sequence	0.99	KC179631.1
Acacia	KF599045	2012-05-01	3058	SDA	O2	27F 1391R	Bacteria	1	Firmicutes	1	Bacilli	1	Bacillales	1	Bacillaceae 1	0.99	Bacillus	0.99	Bacillus subtilis subsp. subtilis strain FS106 16S ribosomal RNA gene, partial sequence	0.99	KC179631.1
Acacia	KF599057	2012-05-01	3073	SDA	O2	27F 1391R	Bacteria	1	Firmicutes	1	Bacilli	1	Bacillales	1	Bacillaceae 1	1	Bacillus	1	Bacillus subtilis subsp. subtilis strain FS106 16S ribosomal RNA gene, partial sequence	0.99	KC179631.1
Acacia	KF599065	2012-05-01	3081	TSA	O2	27F 1391R	Bacteria	1	Firmicutes	1	Bacilli	1	Bacillales	1	Bacillaceae 1	1	Bacillus	1	Bacillus subtilis subsp. subtilis strain FS106 16S ribosomal RNA gene, partial sequence	1	KC179631.1
Acacia	KF599067	2012-05-01	3083	TSA	O2	27F 1391R	Bacteria	1	Firmicutes	1	Bacilli	1	Bacillales	1	Bacillaceae 1	1	Bacillus	1	Bacillus subtilis subsp. subtilis strain FS106 16S ribosomal RNA gene, partial sequence	0.99	KC179631.1
Acacia	KF599068	2012-05-01	3084	TSA	O2	27F 1391R	Bacteria	1	Firmicutes	1	Bacilli	1	Bacillales	1	Bacillaceae 1	1	Bacillus	1	Bacillus subtilis subsp. subtilis strain FS106 16S ribosomal RNA gene, partial sequence	0.99	KC179631.1
Acacia	KF599071	2012-05-01	3087	TSA	O2	27F 1391R	Bacteria	1	Firmicutes	1	Bacilli	1	Bacillales	1	Bacillaceae 1	1	Bacillus	1	Bacillus subtilis subsp. subtilis strain FS106 16S ribosomal RNA gene, partial sequence	1	KC179631.1
Acacia	KF599072	2012-05-01	3088	TSA	O2	27F 1391R	Bacteria	1	Firmicutes	1	Bacilli	1	Bacillales	1	Bacillaceae 1	1	Bacillus	1	Bacillus subtilis subsp. subtilis strain FS106 16S ribosomal RNA gene, partial sequence	1	KC179631.1
Acacia	KF599074	2012-05-01	3090	TSA	O2	27F 1391R	Bacteria	1	Firmicutes	1	Bacilli	1	Bacillales	1	Bacillaceae 1	1	Bacillus	1	Bacillus subtilis subsp. subtilis strain FS106 16S ribosomal RNA gene, partial sequence	0.99	KC179631.1
Acacia	KF599075	2012-05-01	3091	TSA	O2	27F 1391R	Bacteria	1	Firmicutes	1	Bacilli	1	Bacillales	1	Bacillaceae 1	1	Bacillus	1	Bacillus subtilis subsp. subtilis strain FS106 16S ribosomal RNA gene, partial sequence	0.99	KC179631.1
Acacia	KF599077	2012-05-01	3093	TSA	O2	27F 1391R	Bacteria	1	Firmicutes	1	Bacilli	1	Bacillales	1	Bacillaceae 1	1	Bacillus	1	Bacillus subtilis subsp. subtilis strain FS106 16S ribosomal RNA gene, partial sequence	1	KC179631.1
Acacia	KF599008	2012-05-01	3015	BHI	O2	27F 1391R	Bacteria	1	Firmicutes	1	Bacilli	1	Bacillales	1	Bacillaceae 1	1	Bacillus	1	Bacillus tequilensis strain AS3 7 16S ribosomal RNA gene, partial sequence	0.99	JX573541.1
Acacia	KF599048	2012-05-01	3063	SDA	O2	27F 1391R	Bacteria	1	Firmicutes	1	Bacilli	1	Bacillales	1	Bacillaceae 1	1	Bacillus	1	Bacillus tequilensis strain KFXC111 16S ribosomal RNA gene, partial sequence	0.99	HQ844483.1
Acacia	KF599049	2012-05-01	3064	SDA	O2	27F 1391R	Bacteria	1	Firmicutes	1	Bacilli	1	Bacillales	1	Bacillaceae 1	1	Bacillus	1	Bacterium BW4SW2 16S ribosomal RNA gene, partial sequence	0.99	KC012897.1
Acacia	KF599064	2012-05-01	3080	TSA	O2	27F 1391R	Bacteria	1	Firmicutes	1	Bacilli	1	Bacillales	1	Bacillaceae 1	1	Bacillus	1	Bacterium BW4SW2 16S ribosomal RNA gene, partial sequence	1	KC012897.1
Acacia	KF599042	2012-05-01	3055	SDA	O2	27F 1391R	Bacteria	1	Proteobacteria	1	Gammaproteobacteria	1	Enterobacteriales	1	Enterobacteriaceae	1	Enterobacter	1	Enterobacter asburiae strain KNUC5007 16S ribosomal RNA gene, partial sequence	0.99	JQ682630.1
Acacia	KF599044	2012-05-01	3057	SDA	O2	27F 1391R	Bacteria	1	Proteobacteria	1	Gammaproteobacteria	1	Enterobacteriales	1	Enterobacteriaceae	1	Enterobacter	1	Enterobacter asburiae strain KNUC5007 16S ribosomal RNA gene, partial sequence	0.99	JQ682630.1
Acacia	KF599070	2012-05-01	3086	TSA	O2	27F 1391R	Bacteria	1	Proteobacteria	1	Gammaproteobacteria	1	Enterobacteriales	1	Enterobacteriaceae	1	Enterobacter	0.99	Enterobacter sp. B25(2012) 16S ribosomal RNA gene, partial sequence	1	JX941520.1
Acacia	KF599073	2012-05-01	3089	TSA	O2	27F 1391R	Bacteria	1	Proteobacteria	1	Gammaproteobacteria	1	Enterobacteriales	1	Enterobacteriaceae	1	Enterobacter	1	Enterobacter sp. B25(2012) 16S ribosomal RNA gene, partial sequence	1	JX941520.1
Acacia	KF599041	2012-05-01	3053	SDA	O2	27F 1391R	Bacteria	1	Proteobacteria	1	Gammaproteobacteria	1	Enterobacteriales	1	Enterobacteriaceae	1	Enterobacter	0.94	Enterobacter sp. LY402 16S ribosomal RNA gene, partial sequence	0.99	DQ659161.1
Acacia	KF599052	2012-05-01	3067	SDA	O2	27F 1391R	Bacteria	1	Proteobacteria	1	Gammaproteobacteria	1	Enterobacteriales	1	Enterobacteriaceae	1	Enterobacter	1	Enterobacter sp. PR5 16S ribosomal RNA gene, partial sequence	1	GU086162.1
Acacia	KF599053	2012-05-01	3068	SDA	O2	27F 1391R	Bacteria	1	Proteobacteria	1	Gammaproteobacteria	1	Enterobacteriales	1	Enterobacteriaceae	1	Enterobacter	1	Enterobacter sp. PR5 16S ribosomal RNA gene, partial sequence	1	GU086162.1
Acacia	KF599054	2012-05-01	3070	SDA	O2	27F 1391R	Bacteria	1	Proteobacteria	1	Gammaproteobacteria	1	Enterobacteriales	1	Enterobacteriaceae	1	Enterobacter	1	Enterobacter sp. PR5 16S ribosomal RNA gene, partial sequence	0.99	GU086162.1
Acacia	KF599055	2012-05-01	3071	SDA	O2	27F 1391R	Bacteria	1	Proteobacteria	1	Gammaproteobacteria	1	Enterobacteriales	1	Enterobacteriaceae	1	Enterobacter	1	Enterobacter sp. PR5 16S ribosomal RNA gene, partial sequence	0.99	GU086162.1
Acacia	KF599056	2012-05-01	3072	SDA	O2	27F 1391R	Bacteria	1	Proteobacteria	1	Gammaproteobacteria	1	Enterobacteriales	1	Enterobacteriaceae	1	Enterobacter	1	Enterobacter sp. PR5 16S ribosomal RNA gene, partial sequence	1	GU086162.1
Acacia	KF599076	2012-05-01	3092	TSA	O2	27F 1391R	Bacteria	1	Firmicutes	1	Bacilli	1	Lactobacillales	1	Enterococcaceae	1	Enterococcus	1	Enterococcus faecalis str. Symbioflor 1, complete genome	1	HF558530.1
Acacia	KF599079	2012-05-01	3097	TSA	O2	27F 1391R	Bacteria	1	Firmicutes	1	Bacilli	1	Lactobacillales	1	Enterococcaceae	1	Enterococcus	1	Enterococcus faecalis strain DSPV 008SA 16S ribosomal RNA gene, partial sequence	1	JQ322228.1
Acacia	KF599013	2012-05-01	3022	BHI	O2	27F 1391R	Bacteria	1	Firmicutes	1	Bacilli	1	Lactobacillales	1	Enterococcaceae	1	Enterococcus	1	Enterococcus gallinarum strain XJ121-126-YF3 16S ribosomal RNA gene, partial sequence	1	JX975406.1
Acacia	KF599014	2012-05-01	3023	BHI	O2	27F 1391R	Bacteria	1	Firmicutes	1	Bacilli	1	Lactobacillales	1	Enterococcaceae	1	Enterococcus	1	Enterococcus gallinarum strain XJ121-126-YF3 16S ribosomal RNA gene, partial sequence	1	JX975406.1
Acacia	KF599012	2012-05-01	3021	BHI	O2	27F 1391R	Bacteria	1	Proteobacteria	1	Gammaproteobacteria	1	Enterobacteriales	1	Enterobacteriaceae	1	Klebsiella	0.71	Klebsiella oxytoca strain CICIM B3408 16S ribosomal RNA gene, partial sequence	0.99	JX073699.1
Acacia	KF598994	2012-05-01	3001	MRS	O2	27F 1391R	Bacteria	1	Firmicutes	1	Bacilli	1	Lactobacillales	1	Lactobacillaceae	1	Lactobacillus	1	Lactobacillus kunkeei strain 100-1 16S ribosomal RNA gene, partial sequence	0.99	JQ009336.1
Acacia	KF599001	2012-05-01	3008	MRS	O2	27F 1391R	Bacteria	1	Firmicutes	1	Bacilli	1	Lactobacillales	1	Lactobacillaceae	1	Lactobacillus	1	Lactobacillus kunkeei strain 100-1 16S ribosomal RNA gene, partial sequence	1	JQ009336.1
Acacia	KF599058	2012-05-01	3074	MRS	O2	27F 1391R	Bacteria	1	Firmicutes	1	Bacilli	1	Lactobacillales	1	Lactobacillaceae	1	Lactobacillus	1	Lactobacillus kunkeei strain 100-1 16S ribosomal RNA gene, partial sequence	0.99	JQ009336.1
Acacia	KF599059	2012-05-01	3075	MRS	O2	27F 1391R	Bacteria	1	Firmicutes	1	Bacilli	1	Lactobacillales	1	Lactobacillaceae	1	Lactobacillus	1	Lactobacillus kunkeei strain 100-1 16S ribosomal RNA gene, partial sequence	0.99	JQ009336.1
Acacia	KF599060	2012-05-01	3076	MRS	O2	27F 1391R	Bacteria	1	Firmicutes	1	Bacilli	1	Lactobacillales	1	Lactobacillaceae	1	Lactobacillus	1	Lactobacillus kunkeei strain 100-1 16S ribosomal RNA gene, partial sequence	0.99	JQ009336.1
Acacia	KF599061	2012-05-01	3077	MRS	O2	27F 1391R	Bacteria	1	Firmicutes	1	Bacilli	1	Lactobacillales	1	Lactobacillaceae	1	Lactobacillus	1	Lactobacillus kunkeei strain 100-1 16S ribosomal RNA gene, partial sequence	0.99	JQ009336.1
Acacia	KF599062	2012-05-01	3078	MRS	O2	27F 1391R	Bacteria	1	Firmicutes	1	Bacilli	1	Lactobacillales	1	Lactobacillaceae	1	Lactobacillus	1	Lactobacillus kunkeei strain 100-1 16S ribosomal RNA gene, partial sequence	0.99	JQ009336.1
Acacia	KF599063	2012-05-01	3079	MRS	O2	27F 1391R	Bacteria	1	Firmicutes	1	Bacilli	1	Lactobacillales	1	Lactobacillaceae	1	Lactobacillus	1	Lactobacillus kunkeei strain 100-1 16S ribosomal RNA gene, partial sequence	1	JQ009336.1
Acacia	KF599037	2012-05-01	3049	TSA	O2	27F 1391R	Bacteria	1	Firmicutes	1	Bacilli	1	Bacillales	1	Staphylococcaceae	1	Staphylococcus	1	Staphylococcus epidermidis strain XJ149WHH-125-NF1 16S ribosomal RNA gene, partial sequence	1	JX975413.1
Acacia	KF599022	2012-05-01	3031	BHI	O2	27F 1391R	Bacteria	1	Firmicutes	1	Bacilli	1	Bacillales	1	Staphylococcaceae	1	Staphylococcus	1	Staphylococcus sp. JN22 16S ribosomal RNA gene, partial sequence	0.99	KC121048.1
Acacia	KF599024	2012-05-01	3034	BHI	O2	27F 1391R	Bacteria	1	Firmicutes	1	Bacilli	1	Bacillales	1	Staphylococcaceae	1	Staphylococcus	1	Staphylococcus sp. JN22 16S ribosomal RNA gene, partial sequence	1	KC121048.1
Acacia	KF599029	2012-05-01	3040	TSA	O2	27F 1391R	Bacteria	1	Firmicutes	1	Bacilli	1	Bacillales	1	Staphylococcaceae	1	Staphylococcus	1	Staphylococcus sp. JN22 16S ribosomal RNA gene, partial sequence	1	KC121048.1
Acacia	KF599030	2012-05-01	3041	TSA	O2	27F 1391R	Bacteria	1	Firmicutes	1	Bacilli	1	Bacillales	1	Staphylococcaceae	1	Staphylococcus	1	Staphylococcus sp. JN22 16S ribosomal RNA gene, partial sequence	0.99	KC121048.1
Acacia	KF599032	2012-05-01	3043	TSA	O2	27F 1391R	Bacteria	1	Firmicutes	1	Bacilli	1	Bacillales	1	Staphylococcaceae	1	Staphylococcus	1	Staphylococcus sp. JN22 16S ribosomal RNA gene, partial sequence	0.99	KC121048.1
Acacia	KF599035	2012-05-01	3047	TSA	O2	27F 1391R	Bacteria	1	Firmicutes	1	Bacilli	1	Bacillales	1	Staphylococcaceae	1	Staphylococcus	1	Staphylococcus sp. JN22 16S ribosomal RNA gene, partial sequence	0.99	KC121048.1
Acacia	KF599025	2012-05-01	3035	BHI	O2	27F 1391R	Bacteria	1	Firmicutes	1	Bacilli	1	Bacillales	1	Staphylococcaceae	1	Staphylococcus	1	Uncultured bacterium clone nbw1217c11c1 16S ribosomal RNA gene, partial sequence >gb|JF147935.1| Uncultured bacterium clone ncd1679f01c1 16S ribosomal RNA gene, partial sequence	0.99	GQ058542.1
Acacia	KF599033	2012-05-01	3044	TSA	O2	27F 1391R	Bacteria	1	Firmicutes	1	Bacilli	1	Bacillales	1	Staphylococcaceae	1	Staphylococcus	1	Uncultured bacterium clone ncd2684d06c1 16S ribosomal RNA gene, partial sequence	1	JF233005.1
Acacia	KF599020	2012-05-01	3029	BHI	O2	27F 1391R	Bacteria	1	Firmicutes	1	Bacilli	1	Bacillales	1	Bacillaceae 1	1	Bacillus	1	Uncultured bacterium clone SN225 16S ribosomal RNA gene, partial sequence	1	JQ825111.1
Acacia	KF599011	2012-05-01	3020	BHI	O2	27F 1391R	Bacteria	1	Proteobacteria	1	Gammaproteobacteria	1	Enterobacteriales	1	Enterobacteriaceae	1	Enterobacter	1	Uncultured bacterium gene for 16S ribosomal RNA, partial sequence, clone: i01	0.99	AB291636.1
Acacia	KF599015	2012-05-01	3024	BHI	O2	27F 1391R	Bacteria	1	Proteobacteria	1	Gammaproteobacteria	1	Enterobacteriales	1	Enterobacteriaceae	1	Enterobacter	0.69	Uncultured bacterium gene for 16S ribosomal RNA, partial sequence, clone: i01	1	AB291636.1
Acacia	KF599050	2012-05-01	3065	SDA	O2	27F 1391R	Bacteria	1	Proteobacteria	1	Gammaproteobacteria	1	Enterobacteriales	1	Enterobacteriaceae	1	Enterobacter	0.86	Uncultured bacterium gene for 16S ribosomal RNA, partial sequence, clone: i01	0.99	AB291636.1
Acacia	KF599004	2012-05-01	3011	MRS	O2	27F 1391R	Bacteria	1	Firmicutes	1	Bacilli	1	Lactobacillales	1	Enterococcaceae	1	Enterococcus	1	Uncultured Enterococcus sp. clone Nsp1Ksh1Enc 16S ribosomal RNA gene, partial sequence	1	JQ726816.1
Acacia	KF599005	2012-05-01	3012	MRS	O2	27F 1391R	Bacteria	1	Firmicutes	1	Bacilli	1	Lactobacillales	1	Enterococcaceae	1	Enterococcus	1	Uncultured Enterococcus sp. clone Nsp1Ksh1Enc 16S ribosomal RNA gene, partial sequence	0.99	JQ726816.1
Acacia	KF599006	2012-05-01	3013	MRS	O2	27F 1391R	Bacteria	1	Firmicutes	1	Bacilli	1	Lactobacillales	1	Enterococcaceae	1	Enterococcus	1	Uncultured Enterococcus sp. clone Nsp1Ksh1Enc 16S ribosomal RNA gene, partial sequence	1	JQ726816.1
Acacia	KF599007	2012-05-01	3014	MRS	O2	27F 1391R	Bacteria	1	Firmicutes	1	Bacilli	1	Lactobacillales	1	Enterococcaceae	1	Enterococcus	1	Uncultured Enterococcus sp. clone Nsp1Ksh1Enc 16S ribosomal RNA gene, partial sequence	0.99	JQ726816.1
Acacia	KF599046	2012-05-01	3061	SDA	O2	27F 1391R	Bacteria	1	Firmicutes	1	Bacilli	1	Lactobacillales	1	Enterococcaceae	1	Enterococcus	1	Uncultured Enterococcus sp. clone Nsp1Ksh1Enc 16S ribosomal RNA gene, partial sequence	1	JQ726816.1
Acacia	KF599047	2012-05-01	3062	SDA	O2	27F 1391R	Bacteria	1	Firmicutes	1	Bacilli	1	Lactobacillales	1	Enterococcaceae	1	Enterococcus	1	Uncultured Enterococcus sp. clone Nsp1Ksh1Enc 16S ribosomal RNA gene, partial sequence	1	JQ726816.1
Acacia	KF599051	2012-05-01	3066	SDA	O2	27F 1391R	Bacteria	1	Firmicutes	1	Bacilli	1	Lactobacillales	1	Enterococcaceae	1	Enterococcus	1	Uncultured Enterococcus sp. clone Nsp1Ksh1Enc 16S ribosomal RNA gene, partial sequence	1	JQ726816.1
Acacia	KF599040	2012-05-01	3052	SDA	O2	27F 1391R	Bacteria	1	Proteobacteria	1	Gammaproteobacteria	1	Enterobacteriales	1	Enterobacteriaceae	1	Enterobacter	1	Uncultured organism clone ELU0024-T375-S-NIPCRAMgANb_000104 small subunit ribosomal RNA gene, partial sequence	0.99	HQ747815.1
Acacia	KF599043	2012-05-01	3056	SDA	O2	27F 1391R	Bacteria	1	Proteobacteria	1	Gammaproteobacteria	1	Enterobacteriales	1	Enterobacteriaceae	1	Enterobacter	1	Uncultured organism clone ELU0024-T375-S-NIPCRAMgANb_000104 small subunit ribosomal RNA gene, partial sequence	0.99	HQ747815.1

## Sheet: Mesquite
Table S5. Accession numbers and RDP and NCBI classifications for Mesquite isolates
Source (Tissue/Pollen)	Accession	Date of Collection	Isolate #	Media	Culture conditions	Primers	Domain		Phylum		Class		Order		Family		Genus		NCBI Hits and %Identity
Mesquite	KF598976	2012-05-01	3170	BHI	O2	27F 1391R	Bacteria	1	Firmicutes	1	Bacilli	1	Bacillales	1	Bacillaceae 1	1	Bacillus	1	Bacillus cereus FRI-35, complete genome	0.99	CP003747.1
Mesquite	KF598964	2012-05-01	3156	BHI	O2	27F 1391R	Bacteria	1	Firmicutes	1	Bacilli	1	Bacillales	1	Bacillaceae 1	1	Bacillus	1	Bacillus cereus strain MZ-30 16S ribosomal RNA gene, partial sequence	0.99	EU586795.1
Mesquite	KF598963	2012-05-01	3155	BHI	O2	27F 1391R	Bacteria	1	Firmicutes	1	Bacilli	1	Bacillales	1	Bacillaceae 1	0.95	Bacillus	0.58	Bacillus licheniformis 16S ribosomal RNA gene, partial sequence	1	JX897676.1
Mesquite	KF598960	2012-05-01	3152	BHI	O2	27F 1391R	Bacteria	1	Firmicutes	1	Bacilli	1	Bacillales	1	Bacillaceae 1	1	Bacillus	1	Bacillus sp. 1FB2005 16S ribosomal RNA gene, partial sequence	0.99	JX943862.1
Mesquite	KF598966	2012-05-01	3158	BHI	O2	27F 1391R	Bacteria	1	Firmicutes	1	Bacilli	1	Bacillales	1	Bacillaceae 1	1	Bacillus	1	Bacillus sp. 1FB2005 16S ribosomal RNA gene, partial sequence	0.99	JX943862.1
Mesquite	KF598967	2012-05-01	3159	BHI	O2	27F 1391R	Bacteria	1	Firmicutes	1	Bacilli	1	Bacillales	1	Bacillaceae 1	1	Bacillus	1	Bacillus sp. 1FB2005 16S ribosomal RNA gene, partial sequence	0.99	JX943862.1
Mesquite	KF598965	2012-05-01	3157	BHI	O2	27F 1391R	Bacteria	1	Firmicutes	1	Bacilli	1	Bacillales	1	Bacillaceae 1	1	Bacillus	1	Bacillus sp. B31(2012) 16S ribosomal RNA gene, partial sequence	0.99	JX941513.1
Mesquite	KF598983	2012-05-01	3177	TSA	O2	27F 1391R	Bacteria	1	Firmicutes	1	Bacilli	1	Bacillales	1	Bacillaceae 1	1	Bacillus	1	Bacillus sp. E1S2 16S ribosomal RNA gene, partial sequence	1	KC151255.1
Mesquite	KF598961	2012-05-01	3153	BHI	O2	27F 1391R	Bacteria	1	Firmicutes	1	Bacilli	1	Bacillales	1	Bacillaceae 1	1	Bacillus	1	Bacillus sp. G1-24 16S ribosomal RNA gene, partial sequence	0.99	KC153275.1
Mesquite	KF598959	2012-05-01	3147	BHI	O2	27F 1391R	Bacteria	1	Firmicutes	1	Bacilli	1	Bacillales	1	Bacillaceae 1	1	Bacillus	1	Bacillus subtilis subsp. subtilis strain FS106 16S ribosomal RNA gene, partial sequence	0.99	KC179631.1
Mesquite	KF598970	2012-05-01	3162	BHI	O2	27F 1391R	Bacteria	1	Firmicutes	1	Bacilli	1	Bacillales	1	Bacillaceae 1	1	Bacillus	1	Bacillus subtilis subsp. subtilis strain FS106 16S ribosomal RNA gene, partial sequence	0.99	KC179631.1
Mesquite	KF598974	2012-05-01	3167	BHI	O2	27F 1391R	Bacteria	1	Firmicutes	1	Bacilli	1	Bacillales	1	Bacillaceae 1	1	Bacillus	1	Bacillus subtilis subsp. subtilis strain FS106 16S ribosomal RNA gene, partial sequence	1	KC179631.1
Mesquite	KF598975	2012-05-01	3169	BHI	O2	27F 1391R	Bacteria	1	Firmicutes	1	Bacilli	1	Bacillales	1	Bacillaceae 1	1	Bacillus	1	Bacillus subtilis subsp. subtilis strain FS106 16S ribosomal RNA gene, partial sequence	1	KC179631.1
Mesquite	KF598962	2012-05-01	3154	BHI	O2	27F 1391R	Bacteria	1	Firmicutes	1	Bacilli	1	Bacillales	1	Bacillaceae 1	1	Bacillus	1	Bacillus thuringiensis strain Wh-1 16S ribosomal RNA gene, partial sequence	1	KC107789.1
Mesquite	KF598969	2012-05-01	3161	BHI	O2	27F 1391R	Bacteria	1	Proteobacteria	1	Gammaproteobacteria	1	Enterobacteriales	1	Enterobacteriaceae	1	Proteus	1	Bacterium NLAE-zl-H149 16S ribosomal RNA gene, partial sequence	0.99	JX006377.1
Mesquite	KF598972	2012-05-01	3165	BHI	O2	27F 1391R	Bacteria	1	Proteobacteria	1	Gammaproteobacteria	1	Enterobacteriales	1	Enterobacteriaceae	1	Proteus	1	Bacterium NLAE-zl-H149 16S ribosomal RNA gene, partial sequence	0.99	JX006377.1
Mesquite	KF598937	2012-05-01	3125	SDA	O2	27F 1391R	Bacteria	1	Firmicutes	1	Bacilli	1	Lactobacillales	1	Enterococcaceae	1	Enterococcus	1	Bacterium NLAE-zl-H323 16S ribosomal RNA gene, partial sequence	1	JX006538.1
Mesquite	KF598982	2012-05-01	3176	TSA	O2	27F 1391R	Bacteria	1	Proteobacteria	1	Gammaproteobacteria	1	Enterobacteriales	1	Enterobacteriaceae	1	Enterobacter	1	Enterobacter aerogenes strain HC050612-1 16S ribosomal RNA gene, partial sequence	0.99	EU047701.1
Mesquite	KF598947	2012-05-01	3135	SDA	O2	27F 1391R	Bacteria	1	Proteobacteria	1	Gammaproteobacteria	1	Enterobacteriales	1	Enterobacteriaceae	1	Enterobacter	1	Enterobacter asburiae strain KNUC5007 16S ribosomal RNA gene, partial sequence	1	JQ682630.1
Mesquite	KF598950	2012-05-01	3138	SDA	O2	27F 1391R	Bacteria	1	Proteobacteria	1	Gammaproteobacteria	1	Enterobacteriales	1	Enterobacteriaceae	1	Enterobacter	1	Enterobacter asburiae strain KNUC5007 16S ribosomal RNA gene, partial sequence	1	JQ682630.1
Mesquite	KF598951	2012-05-01	3139	SDA	O2	27F 1391R	Bacteria	1	Proteobacteria	1	Gammaproteobacteria	1	Enterobacteriales	1	Enterobacteriaceae	1	Enterobacter	1	Enterobacter asburiae strain KNUC5007 16S ribosomal RNA gene, partial sequence	1	JQ682630.1
Mesquite	KF598932	2012-05-01	3119	SDA	O2	27F 1391R	Bacteria	1	Proteobacteria	1	Gammaproteobacteria	1	Enterobacteriales	1	Enterobacteriaceae	1	Enterobacter	1	Enterobacter cloacae strain SN19 16S ribosomal RNA gene, partial sequence	0.99	JQ904624.1
Mesquite	KF598933	2012-05-01	3120	SDA	O2	27F 1391R	Bacteria	1	Proteobacteria	1	Gammaproteobacteria	1	Enterobacteriales	1	Enterobacteriaceae	1	Enterobacter	1	Enterobacter cloacae strain SN19 16S ribosomal RNA gene, partial sequence	0.99	JQ904624.1
Mesquite	KF598936	2012-05-01	3124	SDA	O2	27F 1391R	Bacteria	1	Proteobacteria	1	Gammaproteobacteria	1	Enterobacteriales	1	Enterobacteriaceae	1	Enterobacter	1	Enterobacter cloacae strain SN19 16S ribosomal RNA gene, partial sequence	0.99	JQ904624.1
Mesquite	KF598977	2012-05-01	3171	TSA	O2	27F 1391R	Bacteria	1	Proteobacteria	1	Gammaproteobacteria	1	Enterobacteriales	1	Enterobacteriaceae	1	Enterobacter	0.99	Enterobacter cloacae strain SN19 16S ribosomal RNA gene, partial sequence	0.99	JQ904624.1
Mesquite	KF598979	2012-05-01	3173	TSA	O2	27F 1391R	Bacteria	1	Proteobacteria	1	Gammaproteobacteria	1	Enterobacteriales	1	Enterobacteriaceae	1	Enterobacter	1	Enterobacter cloacae strain SN19 16S ribosomal RNA gene, partial sequence	0.99	JQ904624.1
Mesquite	KF598980	2012-05-01	3174	TSA	O2	27F 1391R	Bacteria	1	Proteobacteria	1	Gammaproteobacteria	1	Enterobacteriales	1	Enterobacteriaceae	1	Enterobacter	0.99	Enterobacter cloacae strain SN19 16S ribosomal RNA gene, partial sequence	0.99	JQ904624.1
Mesquite	KF598981	2012-05-01	3175	TSA	O2	27F 1391R	Bacteria	1	Proteobacteria	1	Gammaproteobacteria	1	Enterobacteriales	1	Enterobacteriaceae	1	Enterobacter	1	Enterobacter cloacae strain SN19 16S ribosomal RNA gene, partial sequence	0.99	JQ904624.1
Mesquite	KF598978	2012-05-01	3172	TSA	O2	27F 1391R	Bacteria	1	Proteobacteria	1	Gammaproteobacteria	1	Enterobacteriales	1	Enterobacteriaceae	1	Enterobacter	0.99	Enterobacter sp. 3117 16S ribosomal RNA gene, partial sequence	1	JX566581.1
Mesquite	KF598946	2012-05-01	3134	SDA	O2	27F 1391R	Bacteria	1	Proteobacteria	1	Gammaproteobacteria	1	Enterobacteriales	1	Enterobacteriaceae	1	Enterobacter	1	Enterobacter sp. LY402 16S ribosomal RNA gene, partial sequence	0.99	DQ659161.1
Mesquite	KF598948	2012-05-01	3136	SDA	O2	27F 1391R	Bacteria	1	Proteobacteria	1	Gammaproteobacteria	1	Enterobacteriales	1	Enterobacteriaceae	1	Enterobacter	0.98	Enterobacter sp. LY402 16S ribosomal RNA gene, partial sequence	1	JQ682630.1
Mesquite	KF598949	2012-05-01	3137	SDA	O2	27F 1391R	Bacteria	1	Proteobacteria	1	Gammaproteobacteria	1	Enterobacteriales	1	Enterobacteriaceae	1	Enterobacter	0.99	Enterobacter sp. LY402 16S ribosomal RNA gene, partial sequence	1	JQ682630.1
Mesquite	KF598917	2012-05-01	3101	MRS	O2	27F 1391R	Bacteria	1	Firmicutes	1	Bacilli	1	Lactobacillales	1	Enterococcaceae	1	Enterococcus	1	Enterococcus faecalis str. Symbioflor 1, complete genome	1	HF558530.1
Mesquite	KF598918	2012-05-01	3102	MRS	O2	27F 1391R	Bacteria	1	Firmicutes	1	Bacilli	1	Lactobacillales	1	Enterococcaceae	1	Enterococcus	1	Enterococcus faecalis str. Symbioflor 1, complete genome	1	HF558530.1
Mesquite	KF598919	2012-05-01	3103	MRS	O2	27F 1391R	Bacteria	1	Firmicutes	1	Bacilli	1	Lactobacillales	1	Enterococcaceae	1	Enterococcus	1	Enterococcus faecalis str. Symbioflor 1, complete genome	0.99	HF558530.1
Mesquite	KF598920	2012-05-01	3104	MRS	O2	27F 1391R	Bacteria	1	Firmicutes	1	Bacilli	1	Lactobacillales	1	Enterococcaceae	1	Enterococcus	1	Enterococcus faecalis str. Symbioflor 1, complete genome	1	HF558530.1
Mesquite	KF598921	2012-05-01	3105	MRS	O2	27F 1391R	Bacteria	1	Firmicutes	1	Bacilli	1	Lactobacillales	1	Enterococcaceae	1	Enterococcus	1	Enterococcus faecalis str. Symbioflor 1, complete genome	1	HF558530.1
Mesquite	KF598922	2012-05-01	3106	MRS	O2	27F 1391R	Bacteria	1	Firmicutes	1	Bacilli	1	Lactobacillales	1	Enterococcaceae	1	Enterococcus	1	Enterococcus faecalis str. Symbioflor 1, complete genome	1	HF558530.1
Mesquite	KF598930	2012-05-01	3117	MRS	O2	27F 1391R	Bacteria	1	Firmicutes	1	Bacilli	1	Lactobacillales	1	Enterococcaceae	1	Enterococcus	1	Enterococcus faecalis str. Symbioflor 1, complete genome	0.99	HF558530.1
Mesquite	KF598934	2012-05-01	3121	SDA	O2	27F 1391R	Bacteria	1	Firmicutes	1	Bacilli	1	Lactobacillales	1	Enterococcaceae	1	Enterococcus	1	Enterococcus faecalis str. Symbioflor 1, complete genome	1	HF558530.1
Mesquite	KF598935	2012-05-01	3122	SDA	O2	27F 1391R	Bacteria	1	Firmicutes	1	Bacilli	1	Lactobacillales	1	Enterococcaceae	1	Enterococcus	1	Enterococcus faecalis str. Symbioflor 1, complete genome	1	HF558530.1
Mesquite	KF598938	2012-05-01	3126	SDA	O2	27F 1391R	Bacteria	1	Firmicutes	1	Bacilli	1	Lactobacillales	1	Enterococcaceae	1	Enterococcus	1	Enterococcus faecalis str. Symbioflor 1, complete genome	1	HF558530.1
Mesquite	KF598939	2012-05-01	3127	SDA	O2	27F 1391R	Bacteria	1	Firmicutes	1	Bacilli	1	Lactobacillales	1	Enterococcaceae	1	Enterococcus	1	Enterococcus faecalis str. Symbioflor 1, complete genome	1	HF558530.1
Mesquite	KF598992	2012-05-01	3193	TSA	O2	27F 1391R	Bacteria	1	Firmicutes	1	Bacilli	1	Lactobacillales	1	Enterococcaceae	1	Enterococcus	1	Enterococcus faecalis str. Symbioflor 1, complete genome	0.99	HF558530.1
Mesquite	KF598973	2012-05-01	3166	BHI	O2	27F 1391R	Bacteria	1	Firmicutes	1	Bacilli	1	Lactobacillales	1	Enterococcaceae	1	Enterococcus	1	Enterococcus faecalis strain ChST7.7 16S ribosomal RNA gene, partial sequence	0.99	JF935129.1
Mesquite	KF598984	2012-05-01	3179	TSA	O2	27F 1391R	Bacteria	1	Proteobacteria	1	Gammaproteobacteria	1	Enterobacteriales	1	Enterobacteriaceae	1	Pantoea	0.6	Erwinia sp. hdds3fr 16S ribosomal RNA gene, partial sequence	0.98	GU182309.1
Mesquite	KF598985	2012-05-01	3182	TSA	O2	27F 1391R	Bacteria	1	Proteobacteria	1	Gammaproteobacteria	1	Enterobacteriales	1	Enterobacteriaceae	1	Pantoea	0.69	Erwinia sp. hdds3fr 16S ribosomal RNA gene, partial sequence	0.98	GU182309.1
Mesquite	KF598952	2012-05-01	3140	SDA	O2	27F 1391R	Bacteria	1	Firmicutes	1	Bacilli	1	Lactobacillales	1	Lactobacillaceae	1	Lactobacillus	1	Lactobacillus kunkeei strain 100-1 16S ribosomal RNA gene, partial sequence	0.99	JQ009336.1
Mesquite	KF598953	2012-05-01	3141	SDA	O2	27F 1391R	Bacteria	1	Firmicutes	1	Bacilli	1	Lactobacillales	1	Lactobacillaceae	1	Lactobacillus	1	Lactobacillus kunkeei strain 100-1 16S ribosomal RNA gene, partial sequence	1	JQ009336.1
Mesquite	KF598954	2012-05-01	3142	SDA	O2	27F 1391R	Bacteria	1	Firmicutes	1	Bacilli	1	Lactobacillales	1	Lactobacillaceae	1	Lactobacillus	1	Lactobacillus kunkeei strain 100-1 16S ribosomal RNA gene, partial sequence	1	JQ009336.1
Mesquite	KF598955	2012-05-01	3143	SDA	O2	27F 1391R	Bacteria	1	Firmicutes	1	Bacilli	1	Lactobacillales	1	Lactobacillaceae	1	Lactobacillus	1	Lactobacillus kunkeei strain 100-1 16S ribosomal RNA gene, partial sequence	0.99	JQ009336.1
Mesquite	KF598956	2012-05-01	3144	SDA	O2	27F 1391R	Bacteria	1	Firmicutes	1	Bacilli	1	Lactobacillales	1	Lactobacillaceae	1	Lactobacillus	1	Lactobacillus kunkeei strain 100-1 16S ribosomal RNA gene, partial sequence	1	JQ009336.1
Mesquite	KF598957	2012-05-01	3145	SDA	O2	27F 1391R	Bacteria	1	Firmicutes	1	Bacilli	1	Lactobacillales	1	Lactobacillaceae	1	Lactobacillus	1	Lactobacillus kunkeei strain 100-1 16S ribosomal RNA gene, partial sequence	0.99	JQ009336.1
Mesquite	KF598915	2012-05-01	3098	MRS	O2	27F 1391R	Bacteria	1	Firmicutes	1	Bacilli	1	Lactobacillales	1	Lactobacillaceae	0.82	Lactobacillus	0.8	Lactobacillus sp. Achmto16 16S ribosomal RNA gene, partial sequence	0.99	HM534779.1
Mesquite	KF598916	2012-05-01	3100	MRS	O2	27F 1391R	Bacteria	1	Firmicutes	0.91	Bacilli	0.81	Lactobacillales	0.65	Aerococcaceae	0.31	Ignavigranum	0.27	Lactobacillus sp. Akhmto2 16S ribosomal RNA gene, partial sequence	1	HM534780.1
Mesquite	KF598989	2012-05-01	3187	TSA	O2	27F 1391R	Bacteria	1	Proteobacteria	1	Gammaproteobacteria	1	Enterobacteriales	1	Enterobacteriaceae	1	Morganella	1	Morganella morganii isolate YB0428 16S ribosomal RNA gene, partial sequence	1	JF508858.1
Mesquite	KF598968	2012-05-01	3160	BHI	O2	27F 1391R	Bacteria	1	Proteobacteria	1	Gammaproteobacteria	1	Enterobacteriales	1	Enterobacteriaceae	1	Morganella	1	Morganella morganii strain 2113 16S ribosomal RNA gene, partial sequence	0.99	JF947360.1
Mesquite	KF598990	2012-05-01	3189	TSA	O2	27F 1391R	Bacteria	1	Proteobacteria	1	Gammaproteobacteria	1	Enterobacteriales	1	Enterobacteriaceae	1	Pantoea	1	Pantoea gaviniae strain A18/07 16S ribosomal RNA gene, partial sequence	0.99	GQ367483.1
Mesquite	KF598991	2012-05-01	3190	TSA	O2	27F 1391R	Bacteria	1	Proteobacteria	1	Gammaproteobacteria	1	Enterobacteriales	1	Enterobacteriaceae	1	Pantoea	1	Pantoea gaviniae strain A18/07 16S ribosomal RNA gene, partial sequence	0.99	GQ367483.1
Mesquite	KF598924	2012-05-01	3108	MRS	O2	27F 1391R	Bacteria	1	Firmicutes	1	Bacilli	1	Lactobacillales	1	Lactobacillaceae	1	Pediococcus	1	Pediococcus acidilactici strain N9 16S ribosomal RNA gene, partial sequence	0.99	JQ801716.1
Mesquite	KF598927	2012-05-01	3111	MRS	O2	27F 1391R	Bacteria	1	Firmicutes	1	Bacilli	1	Lactobacillales	1	Lactobacillaceae	1	Pediococcus	1	Pediococcus acidilactici strain N9 16S ribosomal RNA gene, partial sequence	1	JQ801716.1
Mesquite	KF598928	2012-05-01	3112	MRS	O2	27F 1391R	Bacteria	1	Firmicutes	1	Bacilli	1	Lactobacillales	1	Lactobacillaceae	1	Pediococcus	1	Pediococcus acidilactici strain N9 16S ribosomal RNA gene, partial sequence	1	JQ801716.1
Mesquite	KF598986	2012-05-01	3184	TSA	O2	27F 1391R	Bacteria	1	Proteobacteria	1	Gammaproteobacteria	1	Enterobacteriales	1	Enterobacteriaceae	1	Proteus	1	Proteus mirabilis strain SP26 16S ribosomal RNA gene, partial sequence	1	JX317632.1
Mesquite	KF598988	2012-05-01	3186	TSA	O2	27F 1391R	Bacteria	1	Proteobacteria	1	Gammaproteobacteria	1	Enterobacteriales	1	Enterobacteriaceae	1	Proteus	1	Proteus mirabilis strain SP26 16S ribosomal RNA gene, partial sequence	1	JX317632.1
Mesquite	KF598971	2012-05-01	3163	BHI	O2	27F 1391R	Bacteria	1	Proteobacteria	1	Gammaproteobacteria	1	Enterobacteriales	1	Enterobacteriaceae	1	Proteus	1	Proteus sp. S4-AA1-1 16S ribosomal RNA gene, partial sequence	0.99	JX104035.1
Mesquite	KF598993	2012-05-01	3194	TSA	O2	27F 1391R	Bacteria	1	Proteobacteria	1	Gammaproteobacteria	1	Enterobacteriales	1	Enterobacteriaceae	1	Salmonella	1	Salmonella enterica subsp. enterica serovar 4,5,12:b:- strain 229 16S ribosomal RNA gene, partial sequence	1	JQ694668.1
Mesquite	KF598958	2012-05-01	3146	BHI	O2	27F 1391R	Bacteria	1	Proteobacteria	1	Gammaproteobacteria	1	Enterobacteriales	1	Enterobacteriaceae	1	Enterobacter	0.96	Uncultured bacterium clone BD14471 16S ribosomal RNA gene, partial sequence	1	JQ189213.1
Mesquite	KF598987	2012-05-01	3185	TSA	O2	27F 1391R	Bacteria	1	Proteobacteria	1	Gammaproteobacteria	1	Enterobacteriales	1	Enterobacteriaceae	1	Proteus	1	Uncultured bacterium clone CC12H01 16S ribosomal RNA gene, partial sequence	0.99	KC208352.1
Mesquite	KF598929	2012-05-01	3113	MRS	O2	27F 1391R	Bacteria	1	Firmicutes	1	Bacilli	1	Lactobacillales	1	Lactobacillaceae	1	Lactobacillus	1	Uncultured Lactobacillus sp. clone SHOG741 16S ribosomal RNA gene, partial sequence	0.99	HM113340.1
Mesquite	KF598931	2012-05-01	3118	MRS	O2	27F 1391R	Bacteria	1	Firmicutes	1	Bacilli	1	Lactobacillales	1	Lactobacillaceae	1	Lactobacillus	1	Uncultured Lactobacillus sp. clone SHOG741 16S ribosomal RNA gene, partial sequence	0.99	HM113340.1
Mesquite	KF598923	2012-05-01	3107	MRS	O2	27F 1391R	Bacteria	1	Firmicutes	1	Bacilli	1	Lactobacillales	1	Lactobacillaceae	1	Pediococcus	1	Uncultured organism clone ELU0043-T225-S-NIPCRAMgANa_000258 small subunit ribosomal RNA gene, partial sequence	1	HQ758922.1
Mesquite	KF598925	2012-05-01	3109	MRS	O2	27F 1391R	Bacteria	1	Firmicutes	1	Bacilli	1	Lactobacillales	1	Lactobacillaceae	1	Pediococcus	1	Uncultured organism clone ELU0043-T225-S-NIPCRAMgANa_000258 small subunit ribosomal RNA gene, partial sequence	0.99	HQ758922.1
Mesquite	KF598926	2012-05-01	3110	MRS	O2	27F 1391R	Bacteria	1	Firmicutes	1	Bacilli	1	Lactobacillales	1	Lactobacillaceae	1	Pediococcus	1	Uncultured organism clone ELU0043-T225-S-NIPCRAMgANa_000258 small subunit ribosomal RNA gene, partial sequence	1	HQ758922.1
Mesquite	KF598940	2012-05-01	3128	SDA	O2	27F 1391R	Bacteria	1	Firmicutes	1	Bacilli	1	Lactobacillales	1	Leuconostocaceae	1	Weissella	1	Weissella confusa partial 16S rRNA gene, strain qz-484	1	HF562956.1
Mesquite	KF598941	2012-05-01	3129	SDA	O2	27F 1391R	Bacteria	1	Firmicutes	1	Bacilli	1	Lactobacillales	1	Leuconostocaceae	1	Weissella	1	Weissella confusa partial 16S rRNA gene, strain qz-484	1	HF562956.1
Mesquite	KF598942	2012-05-01	3130	SDA	O2	27F 1391R	Bacteria	1	Firmicutes	1	Bacilli	1	Lactobacillales	1	Leuconostocaceae	1	Weissella	1	Weissella confusa partial 16S rRNA gene, strain qz-484	0.99	HF562956.1
Mesquite	KF598943	2012-05-01	3131	SDA	O2	27F 1391R	Bacteria	1	Firmicutes	1	Bacilli	1	Lactobacillales	1	Leuconostocaceae	1	Weissella	1	Weissella confusa partial 16S rRNA gene, strain qz-484	0.99	HF562956.1
Mesquite	KF598944	2012-05-01	3132	SDA	O2	27F 1391R	Bacteria	1	Firmicutes	1	Bacilli	1	Lactobacillales	1	Leuconostocaceae	1	Weissella	1	Weissella confusa partial 16S rRNA gene, strain qz-484	1	HF562956.1
Mesquite	KF598945	2012-05-01	3133	SDA	O2	27F 1391R	Bacteria	1	Firmicutes	1	Bacilli	1	Lactobacillales	1	Leuconostocaceae	1	Weissella	1	Weissella confusa partial 16S rRNA gene, strain qz-484	0.99	HF562956.1

## Sheet: Cholla
Table S5. Accession numbers and RDP and NCBI classifications for Cholla isolates
Source (Tissue/Pollen)	Accession	Date of Collection	Isolate #	Media	Culture conditions	Primers	Domain		Phylum		Class		Order		Family		Genus		NCBI Hits and %Identity
Cholla	KF598898	2012-05-01	3202	TSA	O2	27F 1391R	Bacteria	1	Firmicutes	1	Bacilli	1	Bacillales	1	Bacillaceae 1	1	Bacillus	1	Bacillus amyloliquefaciens strain WJ25 16S ribosomal RNA gene, partial sequence	1	JX966406.1
Cholla	KF598895	2012-05-01	3198	TSA	O2	27F 1391R	Bacteria	1	Firmicutes	1	Bacilli	1	Lactobacillales	1	Enterococcaceae	1	Enterococcus	1	Enterococcus faecalis strain DSPV 008SA 16S ribosomal RNA gene, partial sequence	0.99	JQ322228.1
Cholla	KF598897	2012-05-01	3201	TSA	O2	27F 1391R	Bacteria	1	Firmicutes	1	Bacilli	1	Lactobacillales	1	Lactobacillaceae	0.68	Paralactobacillus	0.55	Lactobacillus kunkeei strain 100-1 16S ribosomal RNA gene, partial sequence	0.98	JQ009336.1
Cholla	KF598899	2012-05-01	3203	TSA	O2	27F 1391R	Bacteria	1	Firmicutes	1	Bacilli	1	Lactobacillales	1	Lactobacillaceae	1	Lactobacillus	1	Lactobacillus kunkeei strain 100-1 16S ribosomal RNA gene, partial sequence	0.99	JQ009336.1
Cholla	KF598904	2012-05-01	3209	TSA	O2	27F 1391R	Bacteria	1	Firmicutes	1	Bacilli	1	Bacillales	1	Paenibacillaceae 1	1	Paenibacillus	1	Paenibacillus sp. BL16 16S ribosomal RNA gene, partial sequence	0.99	EU912454.1
Cholla	KF598903	2012-05-01	3208	TSA	O2	27F 1391R	Bacteria	1	Proteobacteria	1	Gammaproteobacteria	1	Enterobacteriales	1	Enterobacteriaceae	1	Proteus	1	Proteus mirabilis strain CLHPAUP-6 16S ribosomal RNA gene, partial sequence	1	JX893015.1
Cholla	KF598905	2012-05-01	3210	TSA	O2	27F 1391R	Bacteria	1	Actinobacteria	1	Actinobacteria	1	Actinomycetales	1	Corynebacteriaceae	1	Corynebacterium	1	Uncultured bacterium clone ncd1415b05c1 16S ribosomal RNA gene, partial sequence	1	JF122833.1
Cholla	KF598900	2012-05-01	3204	TSA	O2	27F 1391R	Bacteria	1	Proteobacteria	1	Gammaproteobacteria	1	Enterobacteriales	1	Enterobacteriaceae	1	Tatumella	0.71	Uncultured bacterium clone TIBW744 16S ribosomal RNA gene, partial sequence	0.99	HM556344.1
Cholla	KF598912	2012-05-01	3219	MRS	O2	27F 1391R	Bacteria	1	Firmicutes	1	Bacilli	1	Lactobacillales	1	Leuconostocaceae	1	Weissella	1	Weissella cibaria partial 16S rRNA gene, strain qz-104	1	HF562960.1
Cholla	KF598892	2012-05-01	3195	BHI	O2	27F 1391R	Bacteria	1	Firmicutes	1	Bacilli	1	Lactobacillales	1	Leuconostocaceae	1	Weissella	1	Weissella confusa partial 16S rRNA gene, strain qz-484	1	HF562956.1
Cholla	KF598893	2012-05-01	3196	BHI	O2	27F 1391R	Bacteria	1	Firmicutes	1	Bacilli	1	Lactobacillales	1	Leuconostocaceae	1	Weissella	1	Weissella confusa partial 16S rRNA gene, strain qz-484	1	HF562956.1
Cholla	KF598894	2012-05-01	3197	BHI	O2	27F 1391R	Bacteria	1	Firmicutes	1	Bacilli	1	Lactobacillales	1	Leuconostocaceae	1	Weissella	1	Weissella confusa partial 16S rRNA gene, strain qz-484	1	HF562956.1
Cholla	KF598896	2012-05-01	3199	TSA	O2	27F 1391R	Bacteria	1	Firmicutes	1	Bacilli	1	Lactobacillales	1	Leuconostocaceae	1	Weissella	1	Weissella confusa partial 16S rRNA gene, strain qz-484	0.99	HF562956.1
Cholla	KF598901	2012-05-01	3206	TSA	O2	27F 1391R	Bacteria	1	Firmicutes	1	Bacilli	1	Lactobacillales	1	Leuconostocaceae	1	Weissella	1	Weissella confusa partial 16S rRNA gene, strain qz-484	1	HF562956.1
Cholla	KF598907	2012-05-01	3212	TSA	O2	27F 1391R	Bacteria	1	Firmicutes	1	Bacilli	1	Lactobacillales	1	Leuconostocaceae	1	Weissella	1	Weissella confusa partial 16S rRNA gene, strain qz-484	1	HF562956.1
Cholla	KF598910	2012-05-01	3217	MRS	O2	27F 1391R	Bacteria	1	Firmicutes	1	Bacilli	1	Lactobacillales	1	Leuconostocaceae	1	Weissella	1	Weissella confusa partial 16S rRNA gene, strain qz-484	0.99	HF562956.1
Cholla	KF598911	2012-05-01	3218	MRS	O2	27F 1391R	Bacteria	1	Firmicutes	1	Bacilli	1	Lactobacillales	1	Leuconostocaceae	1	Weissella	1	Weissella confusa partial 16S rRNA gene, strain qz-484	0.99	HF562956.1
Cholla	KF598913	2012-05-01	3220	SDA	O2	27F 1391R	Bacteria	1	Firmicutes	1	Bacilli	1	Lactobacillales	1	Leuconostocaceae	1	Weissella	1	Weissella confusa partial 16S rRNA gene, strain qz-484	1	HF562956.1
Cholla	KF598914	2012-05-01	3221	SDA	O2	27F 1391R	Bacteria	1	Firmicutes	1	Bacilli	1	Lactobacillales	1	Leuconostocaceae	1	Weissella	1	Weissella confusa partial 16S rRNA gene, strain qz-484	1	HF562956.1
Cholla	KF598902	2012-05-01	3207	TSA	O2	27F 1391R	Bacteria	1	Firmicutes	1	Bacilli	1	Lactobacillales	1	Leuconostocaceae	1	Weissella	1	Weissella sp. NBRC 107217 gene for 16S rRNA, partial sequence	0.99	AB682516.1
Cholla	KF598906	2012-05-01	3211	TSA	O2	27F 1391R	Bacteria	1	Firmicutes	1	Bacilli	1	Lactobacillales	1	Leuconostocaceae	1	Weissella	1	Weissella sp. NBRC 107217 gene for 16S rRNA, partial sequence	1	AB682516.1
Cholla	KF598908	2012-05-01	3213	TSA	O2	27F 1391R	Bacteria	1	Firmicutes	1	Bacilli	1	Lactobacillales	1	Leuconostocaceae	1	Weissella	1	Weissella sp. NBRC 107217 gene for 16S rRNA, partial sequence	1	AB682516.1
Cholla	KF598909	2012-05-01	3214	MRS	O2	27F 1391R	Bacteria	1	Firmicutes	1	Bacilli	1	Lactobacillales	1	Leuconostocaceae	1	Weissella	1	Weissella viridescens strain ORC4 16S ribosomal RNA gene, partial sequence	0.99	KC108670.1

## Sheet: Opuntia
Table S5. Accession numbers and RDP and NCBI classifications for Opuntia isolates
Source (Tissue/Pollen)	Accession	Date of Collection	Isolate #	Media	Culture conditions	Primers	Domain		Phylum		Class		Order		Family		Genus		NCBI Hits and %Identity
Opuntia	KF598882	2012-05-01	3252	BHI	O2	27F 1391R	Bacteria	1	Proteobacteria	1	Gammaproteobacteria	1	Enterobacteriales	1	Enterobacteriaceae	1	Tatumella	0.67	Bacillus cereus strain MZ-30 16S ribosomal RNA gene, partial sequence	0.99	EU586795.1
Opuntia	KF598884	2012-05-01	3254	BHI	O2	27F 1391R	Bacteria	1	Proteobacteria	1	Gammaproteobacteria	1	Enterobacteriales	1	Enterobacteriaceae	1	Tatumella	0.7	Bacillus cereus strain MZ-30 16S ribosomal RNA gene, partial sequence	0.99	HM556344.1
Opuntia	KF598870	2012-05-01	3230	MRS	O2	27F 1391R	Bacteria	1	Firmicutes	1	Bacilli	1	Lactobacillales	1	Leuconostocaceae	1	Fructobacillus	1	Fructobacillus fructosus gene for 16S rRNA, partial sequence, strain: NBRC 3516	0.99	AB680098.1
Opuntia	KF598878	2012-05-01	3244	BHI	O2	27F 1391R	Bacteria	1	Firmicutes	1	Bacilli	1	Lactobacillales	1	Streptococcaceae	1	Streptococcus	1	Uncultured bacterium clone 069060_174 16S ribosomal RNA gene, partial sequence	0.99	JQ447053.1
Opuntia	KF598874	2012-05-01	3240	BHI	O2	27F 1391R	Bacteria	1	Proteobacteria	1	Gammaproteobacteria	1	Enterobacteriales	1	Enterobacteriaceae	1	Enterobacter	0.87	Uncultured bacterium clone BD17439 16S ribosomal RNA gene, partial sequence	0.99	JQ190639.1
Opuntia	KF598885	2012-05-01	3255	BHI	O2	27F 1391R	Bacteria	1	Proteobacteria	1	Gammaproteobacteria	1	Enterobacteriales	1	Enterobacteriaceae	1	Tatumella	0.74	Uncultured bacterium clone TIBW427 16S ribosomal RNA gene, partial sequence	0.99	HM556265.1
Opuntia	KF598888	2012-05-01	3260	TSA	O2	27F 1391R	Bacteria	1	Proteobacteria	1	Gammaproteobacteria	1	Enterobacteriales	1	Enterobacteriaceae	1	Tatumella	0.75	Uncultured bacterium clone TIBW427 16S ribosomal RNA gene, partial sequence	0.99	HM556265.1
Opuntia	KF598891	2012-05-01	3265	TSA	O2	27F 1391R	Bacteria	1	Proteobacteria	1	Gammaproteobacteria	1	Enterobacteriales	1	Enterobacteriaceae	1	Tatumella	0.83	Uncultured bacterium clone TIBW427 16S ribosomal RNA gene, partial sequence	0.99	HM556265.1
Opuntia	KF598887	2012-05-01	3259	TSA	O2	27F 1391R	Bacteria	1	Proteobacteria	1	Gammaproteobacteria	1	Enterobacteriales	1	Enterobacteriaceae	1	Tatumella	0.79	Uncultured bacterium clone TIBW744 16S ribosomal RNA gene, partial sequence	0.99	HM556344.1
Opuntia	KF598890	2012-05-01	3264	TSA	O2	27F 1391R	Bacteria	1	Proteobacteria	1	Gammaproteobacteria	1	Enterobacteriales	1	Enterobacteriaceae	1	Tatumella	0.4	Uncultured bacterium clone TIBW744 16S ribosomal RNA gene, partial sequence	0.99	HM556344.1
Opuntia	KF598875	2012-05-01	3241	BHI	O2	27F 1391R	Bacteria	1	Proteobacteria	1	Gammaproteobacteria	1	Enterobacteriales	1	Enterobacteriaceae	1	Enterobacter	0.99	Uncultured organism clone ELU0110-T273-S-NI_000234 small subunit ribosomal RNA gene, partial sequence	0.99	HQ787728.1
Opuntia	KF598876	2012-05-01	3242	BHI	O2	27F 1391R	Bacteria	1	Proteobacteria	1	Gammaproteobacteria	1	Enterobacteriales	1	Enterobacteriaceae	1	Enterobacter	0.99	Uncultured organism clone ELU0110-T273-S-NI_000234 small subunit ribosomal RNA gene, partial sequence	1	HQ787728.1
Opuntia	KF598873	2012-05-01	3238	MRS	O2	27F 1391R	Bacteria	1	Firmicutes	1	Bacilli	1	Lactobacillales	1	Leuconostocaceae	1	Weissella	1	Weissella cibaria gene for 16S ribosomal RNA, partial sequence, strain: qz140	0.99	AB761300.1
Opuntia	KF598867	2012-05-01	3227	MRS	O2	27F 1391R	Bacteria	1	Firmicutes	1	Bacilli	1	Lactobacillales	1	Leuconostocaceae	1	Weissella	1	Weissella confusa partial 16S rRNA gene, strain qz-484	0.99	HF562956.1
Opuntia	KF598868	2012-05-01	3228	MRS	O2	27F 1391R	Bacteria	1	Firmicutes	1	Bacilli	1	Lactobacillales	1	Leuconostocaceae	1	Weissella	1	Weissella confusa partial 16S rRNA gene, strain qz-484	0.99	HF562956.1
Opuntia	KF598871	2012-05-01	3231	MRS	O2	27F 1391R	Bacteria	1	Firmicutes	1	Bacilli	1	Lactobacillales	1	Leuconostocaceae	1	Weissella	1	Weissella confusa partial 16S rRNA gene, strain qz-484	0.99	HF562956.1
Opuntia	KF598872	2012-05-01	3236	MRS	O2	27F 1391R	Bacteria	1	Firmicutes	1	Bacilli	1	Lactobacillales	1	Leuconostocaceae	1	Weissella	1	Weissella confusa partial 16S rRNA gene, strain qz-484	1	HF562956.1
Opuntia	KF598879	2012-05-01	3247	BHI	O2	27F 1391R	Bacteria	1	Firmicutes	1	Bacilli	1	Lactobacillales	1	Leuconostocaceae	1	Weissella	1	Weissella confusa partial 16S rRNA gene, strain qz-484	0.99	HF562956.1
Opuntia	KF598880	2012-05-01	3248	BHI	O2	27F 1391R	Bacteria	1	Firmicutes	1	Bacilli	1	Lactobacillales	1	Leuconostocaceae	1	Weissella	1	Weissella confusa partial 16S rRNA gene, strain qz-484	1	HF562956.1
Opuntia	KF598881	2012-05-01	3250	BHI	O2	27F 1391R	Bacteria	1	Firmicutes	1	Bacilli	1	Lactobacillales	1	Leuconostocaceae	1	Weissella	1	Weissella confusa partial 16S rRNA gene, strain qz-484	1	HF562956.1
Opuntia	KF598883	2012-05-01	3253	BHI	O2	27F 1391R	Bacteria	1	Firmicutes	1	Bacilli	1	Lactobacillales	1	Leuconostocaceae	1	Weissella	1	Weissella confusa partial 16S rRNA gene, strain qz-484	1	HF562956.1
Opuntia	KF598886	2012-05-01	3257	TSA	O2	27F 1391R	Bacteria	1	Firmicutes	1	Bacilli	1	Lactobacillales	1	Leuconostocaceae	1	Weissella	1	Weissella confusa partial 16S rRNA gene, strain qz-484	0.99	HF562956.1
Opuntia	KF598889	2012-05-01	3263	TSA	O2	27F 1391R	Bacteria	1	Firmicutes	1	Bacilli	1	Lactobacillales	1	Leuconostocaceae	1	Weissella	1	Weissella confusa partial 16S rRNA gene, strain qz-484	0.99	HF562956.1
Opuntia	KF598877	2012-05-01	3243	BHI	O2	27F 1391R	Bacteria	1	Firmicutes	1	Bacilli	1	Lactobacillales	1	Leuconostocaceae	1	Weissella	1	Weissella sp. NBRC 107217 gene for 16S rRNA, partial sequence	1	AB682516.1
Opuntia	KF598869	2012-05-01	3229	MRS	O2	27F 1391R	Bacteria	1	Firmicutes	1	Bacilli	1	Lactobacillales	1	Leuconostocaceae	1	Weissella	1	Weissella sp. T4R2C13 16S ribosomal RNA gene, partial sequence	0.99	JX193634.1
