# Supplementary material for: Microbial Ecology of the Hive and Pollination Landscape: Bacterial Associates from Floral Nectar, the Alimentary Tract and Stored Food of Honey Bees (Apis mellifera)
Source: PLoS One. 2013 Dec 17;8(12):e83125. doi: 10.1371/journal.pone.0083125 (PMC3866269; doi:10.1371/journal.pone.0083125)
Supplement: Table S6 — Average sequence divergence of isolates and phylogenetic data metrics. (XLSX) [file pone.0083125.s008.xlsx]

## Sheet: Ave. seq. divergence (isolates)
Table S6. Average pairwise sequence divergence of cultured isolates considered core to the gut or hive environment.
Core gut bacteria	Total isolates (n)	Isolates by atmosphere		Following trimming for quality and comparison (n)	Number of unique sequences following trimming	Trimmed sequence length compared (bp)	16S variable regions compared	Average pairwise sequence divergence		Isolate abundance (Square-root transformed)	Average pairwise sequence divergence
		O2	CO2
Lactobacillus Firm 5†	143	43	100	83	22	923	V3-V8	0.0177		9.11043	0.0177
Lactobacillus Firm 4	28	5	23	25	10	1020	V3-V8	0.0031		5	0.0031
Snodgrassella alvi	6	3	3	5	4	946	V2-V7	0.0025		2.23607	0.0025
Gilliamella apicola (Gamma1)	18	4	14	17	13	1026	V3-V8	0.0071		4.12311	0.0071
Alpha 2.1 (Acetobacteraceae)*	2	0	2	2	1	1204	V3-V8	0		1.41421	0
Alpha 2.1 (Acetobacteraceae)	16	1	15	15	3	1204	V3-V8	0.0013		3.87298	0.0013
Alpha 2.2 (Acetobacteraceae)‡	46	27	19	44	11	1027	V2-V7	0.0091		6.63325	0.0091
Bifidobacterium	14	1	13	9	8	661	V4-V7	0.008		3	0.008
Gammaproteobacteria (Gamma2)	0					N/A	N/A	N/A
† Firm5 isolate sequences of newly emerged bees (NEB's) lack V3-V5 region and were not analyzed here.													Adj Rsqr = 0.68, F1,6 = 15.7, P = 0.007, Power = 0.80 (alpha = 0.05)
*97% divergent from all reported Alpha 2.1, best NCBI BLAST hit: 96.8% Gluconacetobacter sp. clone pAJ205, (AY370188)
‡ Considered by this publication as core to the hive environment

## Sheet: Phylogenetic data metrics
Table S6. Phylogenetic data metrics.
	Phylogenies
	Figure 8 Alpha 2.2†	Figure 7 Firmicutes‡	Figure S2 Actinobacteria‡
Number of novel sequences in phylogeny	54	32	49
Length of alignment (including gaps)	1035	1115	956
Average pairwise sequence divergence	0.0096	0.11	0.0942
Threshold for detecting recombination events*	0.0104	0.0087	0.011
Number of polymorphic (segregating) sites	89	322	282
Minimum number of recombination events	9	57	59
* According to the equation Y = (2 ln4X) / L; where Y is the pair-wise genetic distance threshold below which no recombination between a pair of sequences can be detected, X is the number of sequences in the dataset and L is the length of the alignment (Martin & Rybicki 2000).
† Detection threshold not met, thus the recombination metric may be invalid
‡ These phylogenies are composed of highly divergent families (rather than hypothesized populations, species or genera) of bacteria suggesting that the recombination metric be interpreted with great caution.
