# Supplementary material for: Microbial Ecology of the Hive and Pollination Landscape: Bacterial Associates from Floral Nectar, the Alimentary Tract and Stored Food of Honey Bees (Apis mellifera)
Source: PLoS One. 2013 Dec 17;8(12):e83125. doi: 10.1371/journal.pone.0083125 (PMC3866269; doi:10.1371/journal.pone.0083125)
Supplement: Table S9 — Alpha and Beta diversity metrics. (XLSX) [file pone.0083125.s011.xlsx]

## Sheet: Bray-Curtis 
Table S11. Bray-Curtis dissimilarity of honey bee niches examined in this study.
Niche comparison¥		Bray-Curtis dissimilarity*
		Raw abundance	Normalized abundance	Sq-root abundance	Presence /absense
cholla	opuntia	0.365854	0.378571	0.499863	0.636364
BB1	crop	0.385621	0.284916	0.685667	0.88
BB1	BB2	0.470199	0.386224	0.484894	0.522727
acacia	mesquite	0.513158	0.517127	0.548692	0.666667
crop	hindgut	0.553145	0.511355	0.552715	0.548387
BB2	crop	0.556	0.54878	0.780096	0.933333
BB2	hindgut	0.620309	0.584541	0.820894	0.913043
BB1	hindgut	0.688496	0.578954	0.777767	0.830508
beebread	crop	0.731765	0.676221	0.663481	0.686275
beebread	hindgut	0.761905	0.748029	0.711418	0.666667
acacia	midgut	0.787234	0.663818	0.668454	0.578947
BB2	beebread	0.788969	0.771217	0.832176	0.88764
beebread	honey	0.796954	0.729195	0.733295	0.708333
acacia	beebread	0.801587	0.749838	0.743824	0.730769
cholla	mesquite	0.802198	0.765493	0.740123	0.68
BB1	beebread	0.822306	0.783185	0.814276	0.873418
mesquite	midgut	0.833333	0.775731	0.822202	0.84
acacia	honey	0.869159	0.747388	0.742251	0.6
mesquite	opuntia	0.869565	0.915493	0.878459	0.909091
beebread	mesquite	0.876033	0.859402	0.806146	0.758621
beebread	midgut	0.891304	0.730094	0.834071	0.787234
honey	midgut	0.897436	0.884615	0.82053	0.733333
BB2	honey	0.904412	0.904628	0.863277	0.859649
acacia	hindgut	0.909722	0.87708	0.850485	0.8125
cholla	honey	0.913043	0.911538	0.827332	0.733333
hindgut	mesquite	0.913669	0.872423	0.823502	0.736842
crop	honey	0.914286	0.863113	0.750393	0.578947
honey	mesquite	0.917526	0.846154	0.850324	0.769231
hindgut	midgut	0.918182	0.487923	0.819314	0.703704
hindgut	honey	0.922747	0.908398	0.802276	0.642857
BB2	acacia	0.926606	0.884974	0.911447	0.934426
BB1	acacia	0.936219	0.884475	0.895534	0.921569
BB1	honey	0.9375	0.916846	0.87357	0.87234
BB2	midgut	0.938224	0.536585	0.902644	0.892857
cholla	midgut	0.939394	0.95	0.892504	0.857143
acacia	crop	0.940299	0.893361	0.865534	0.826087
acacia	cholla	0.940594	0.85	0.834482	0.684211
midgut	opuntia	0.941176	0.952381	0.88217	0.818182
beebread	cholla	0.947644	0.909064	0.872799	0.787234
crop	mesquite	0.950769	0.907619	0.864804	0.793103
crop	midgut	0.955056	0.538462	0.892234	0.888889
BB1	midgut	0.956873	0.516115	0.893299	0.869565
BB2	mesquite	0.968454	0.929577	0.961024	0.970149
BB1	mesquite	0.972028	0.926784	0.939362	0.929825
BB2	cholla	0.977444	0.94187	0.934984	0.892857
beebread	opuntia	0.979167	0.946533	0.948041	0.909091
BB2	opuntia	0.985019	0.963415	0.955876	0.924528
cholla	crop	0.985401	0.942126	0.913676	0.777778
BB1	cholla	0.989418	0.947207	0.952539	0.913043
BB1	opuntia	0.989446	0.99162	0.951602	0.906977
cholla	hindgut	0.991189	0.95	0.967319	0.925926
hindgut	opuntia	0.991228	0.990338	0.966424	0.916667
crop	opuntia	0.992727	0.952381	0.955263	0.866667
acacia	opuntia	1	1	1	1
honey	opuntia	1	1	1	1
¥BB1 and BB2 are cloned beebread sequences from colony 19 and 20 respectively.
*Analysis performed on 97% OTU's, zero = 100% similar, one = no similarity.

## Sheet: Beebread diversity metrics
Table S9. Diversity metrics for beebread derived from cultured isolates or 16S rDNA clone libraries.
		Bee Bread
OTU definition1	Method	N sequences2	Coverage3	Shannon Index4	Simpson Index5	OTUs
0.97	Clone	386	0.95055	1.91669	0.462053	46
0.97	Clone	243	0.87449	2.97685	0.183536	54
0.97	Isolate	201	0.90404	3.23595	0.073732	43
1 The level of similarity among sequences used to define an operational taxonomic unit (OTU).
2 The number of 16S rDNA sequences in the final library post-quality filtering.
3 Good’s coverage (C), high values indicate that many OTUs were sampled more than once.
4 Non-parametric Shannon’s index of diversity. High values indicate greater taxon diversity.
5 Simpson’s diversity index. Higher values indicate more of a dominance environment.

## Sheet: Beebread raw data.
Bee Bread
numsampled	0.03-Col1	lci-Col1	hci-Col1	0.03-Col2	lci-Col2	hci-Col2	0.03 Isolates	lci	hci	numsampled	0.03-Col1	0.03-Col2	Isolates
1	1	1	1	1	1	1	1	1	1	1	1	1	1
20	6.602	3.2657	9.9383	10.384	6.8522	13.9158	12.042	8.583	15.501	20	6.602	10.384	12.042
40	11.134	6.8016	15.4664	16.812	12.3706	21.2534	18.542	14.2506	22.8334	40	11.134	16.812	18.542
60	14.9	10.1159	19.6841	22.02	17.1066	26.9334	23.566	18.7563	28.3757	60	14.9	22.02	23.566
80	18.27	13.3357	23.2043	26.566	21.2543	31.8777	27.766	23.1467	32.3853	80	18.27	26.566	27.766
100	21.254	16.0286	26.4794	30.686	25.0598	36.3122	31.042	26.5748	35.5092	100	21.254	30.686	31.042
120	24.05	18.8697	29.2303	34.426	28.8434	40.0086	33.846	29.6297	38.0623	120	24.05	34.426	33.846
140	26.436	21.3011	31.5709	37.934	32.6879	43.1801	36.52	32.4888	40.5512	140	26.436	37.934	36.52
160	28.636	23.5366	33.7354	41.192	36.0852	46.2988	38.958	35.6145	42.3015	160	28.636	41.192	38.958
180	30.772	25.6649	35.8791	44.12	39.4898	48.7502	41.124	38.6856	43.5624	180	30.772	44.12	41.124
200	32.698	27.698	37.698	46.956	42.9476	50.9644	43	43	43	200	32.698	46.956	43
220	34.416	29.4794	39.3526	49.618	46.3893	52.8467	NA	NA	NA	220	34.416	49.618
240	36.016	31.4082	40.6238	52.134	50.4281	53.8399	NA	NA	NA	240	36.016	52.134
243	36.578	32.0818	41.0742	54	54	54	NA	NA	NA	243	36.578
260	37.61	33.3	41.92	NA	NA	NA	NA	NA	NA	260	37.61
280	39.094	35.1793	43.0087	NA	NA	NA	NA	NA	NA	280	39.094
300	40.4	37.117	43.683	NA	NA	NA	NA	NA	NA	300	40.4
320	41.59	38.856	44.324	NA	NA	NA	NA	NA	NA	320	41.59
340	42.778	40.8036	44.7524	NA	NA	NA	NA	NA	NA	340	42.778
360	43.818	43.0409	44.5951	NA	NA	NA	NA	NA	NA	360	43.818
380	44.22	43.842	45.921	NA	NA	NA	NA	NA	NA	380	44.22
386	46	46	46	NA	NA	NA	NA	NA	NA	386
